# Supplementary material for: 3-(2-Chloro­phen­yl)-4-hy­droxy­furan-2(5H)-one
Source: Acta Crystallogr Sect E Struct Rep Online. 2011 Nov 25;67(Pt 12):o3428. doi: 10.1107/S1600536811048641 (PMC3239062; doi:10.1107/S1600536811048641)
Supplement: Supplementary file 2 [file e-67-o3428-Isup2.hkl]

# 
# h,k,l, Fc-squared, Fo-squared, sigma(Fo-squared) and status flag 
# 
data_I
_shelx_title ' X in P2(1)/c' 
_shelx_refln_list_code          4 
_shelx_F_calc_maximum      141.22 
_exptl_crystal_F_000       432.00 
_reflns_d_resolution_high  0.7570 
 
loop_ 
 _symmetry_equiv_pos_as_xyz 
 'x, y, z' 
 '-x, y+1/2, -z+1/2' 
 '-x, -y, -z' 
 'x, -y-1/2, z-1/2' 
 
_cell_length_a     9.9699 
_cell_length_b    11.8308 
_cell_length_c     8.1562 
_cell_angle_alpha  90.000 
_cell_angle_beta  104.898 
_cell_angle_gamma  90.000 
 
_shelx_F_squared_multiplier     1.000 
 
loop_ 
 _refln_index_h 
 _refln_index_k 
 _refln_index_l 
 _refln_F_squared_calc 
 _refln_F_squared_meas 
 _refln_F_squared_sigma 
 _refln_observed_status 
   1   0   0      757.55      801.69     13.49 o 
   2   0   0     1913.79     1960.83     51.74 o 
   3   0   0     1002.08      999.15     16.96 o 
   4   0   0       65.78       95.32      2.49 o 
   5   0   0     3214.98     3568.03     63.40 o 
   6   0   0        0.71        2.02      0.31 o 
   7   0   0       35.40       33.94      0.88 o 
   8   0   0      106.60      112.99      2.20 o 
   9   0   0     1197.29     1106.25     18.73 o 
  10   0   0       45.21       45.01      2.10 o 
  11   0   0        0.62        0.93      0.62 o 
  12   0   0       18.66       20.86      1.40 o 
   1   1   0     1818.17     1719.05     34.40 o 
   2   1   0     1456.97     1473.58     15.97 o 
   3   1   0      974.75      936.79     11.69 o 
   4   1   0     4831.21     4719.03    129.38 o 
   5   1   0     1151.85     1127.50     13.62 o 
   6   1   0        0.50        3.53      0.43 o 
   7   1   0      126.13      127.07      1.71 o 
   8   1   0      471.02      464.72      5.70 o 
   9   1   0        0.57        0.53      0.63 o 
  10   1   0        5.47        6.15      0.34 o 
  11   1   0      121.75      116.09      2.42 o 
  12   1   0        2.76        2.36      0.78 o 
   0   2   0     3488.18     3284.42     47.22 o 
   1   2   0        0.48        0.16      0.15 o 
   2   2   0     3762.88     3530.32     39.62 o 
   3   2   0      290.14      320.63      3.41 o 
   4   2   0     1248.33     1351.38     16.80 o 
   5   2   0        0.24        2.78      0.16 o 
   6   2   0      141.70      145.81      1.89 o 
   7   2   0      647.03      666.03      8.01 o 
   8   2   0        8.35        7.79      0.34 o 
   9   2   0       21.09       23.09      0.58 o 
  10   2   0        0.77        1.66      0.41 o 
  11   2   0        2.55        1.72      0.44 o 
  12   2   0       45.79       48.96      1.43 o 
   1   3   0     1197.83     1244.39     17.10 o 
   2   3   0      545.64      526.20      5.13 o 
   3   3   0       20.68       10.90      0.34 o 
   4   3   0      176.13      164.88      3.02 o 
   5   3   0       54.35       47.54      0.57 o 
   6   3   0      670.20      702.41      7.49 o 
   7   3   0      209.16      193.66      2.49 o 
   8   3   0       12.00        8.39      0.40 o 
   9   3   0      249.57      237.99      3.08 o 
  10   3   0       20.25       17.35      0.66 o 
  11   3   0        8.61       10.13      0.59 o 
  12   3   0       18.19       20.34      0.93 o 
   0   4   0      217.27      217.00      3.07 o 
   1   4   0       50.08       43.08      0.62 o 
   2   4   0     1559.96     1533.69     41.61 o 
   3   4   0        1.96        4.64      0.28 o 
   4   4   0       16.27        9.84      0.26 o 
   5   4   0      471.36      477.91      5.13 o 
   6   4   0        0.24        1.01      0.12 o 
   7   4   0      326.14      293.99      8.45 o 
   8   4   0       56.27       56.04      0.97 o 
   9   4   0       15.17       16.24      0.52 o 
  10   4   0       27.37       28.43      0.78 o 
  11   4   0        4.01        3.60      0.41 o 
  12   4   0        0.20        0.47      0.62 o 
   1   5   0        4.89        5.41      0.17 o 
   2   5   0       47.86       49.45      1.82 o 
   3   5   0     1354.92     1496.63     15.02 o 
   4   5   0       24.16       20.84      0.37 o 
   5   5   0        9.16       14.85      0.28 o 
   6   5   0      396.48      400.35      4.34 o 
   7   5   0      328.25      310.92      3.90 o 
   8   5   0      113.60      112.00      1.61 o 
   9   5   0        5.52        4.22      0.37 o 
  10   5   0        0.14        0.31      0.62 o 
  11   5   0        7.26        8.57      0.66 o 
  12   5   0       47.57       53.39      2.18 o 
   0   6   0      194.96      243.22      3.45 o 
   1   6   0        1.61        2.59      0.13 o 
   2   6   0      144.26      175.59      2.55 o 
   3   6   0      579.92      600.50     17.72 o 
   4   6   0       38.21       35.72      0.62 o 
   5   6   0        3.68        3.62      0.21 o 
   6   6   0      559.25      556.58      6.04 o 
   7   6   0      115.08      112.90      1.43 o 
   8   6   0       34.71       33.26      0.74 o 
   9   6   0       68.11       64.85      2.34 o 
  10   6   0        5.85        6.16      0.55 o 
  11   6   0        4.89        4.59      0.55 o 
   1   7   0        4.57        4.33      0.25 o 
   2   7   0       41.41       42.61      0.66 o 
   3   7   0      451.22      507.02      5.48 o 
   4   7   0      285.82      317.64      3.20 o 
   5   7   0      270.65      269.35      2.76 o 
   6   7   0      222.86      223.37      2.56 o 
   7   7   0       70.69       64.37      1.05 o 
   8   7   0       32.00       28.55      0.81 o 
   9   7   0       16.21       18.91      0.88 o 
  10   7   0       17.55       17.13      0.88 o 
  11   7   0       38.96       44.44      1.43 o 
   0   8   0     1387.49     1390.00     19.08 o 
   1   8   0      563.54      627.29      6.13 o 
   2   8   0        0.20        0.13      0.11 o 
   3   8   0      295.66      314.92      3.88 o 
   4   8   0       32.50       32.22      0.50 o 
   5   8   0       35.56       34.89      0.55 o 
   6   8   0      123.34      122.76      1.73 o 
   7   8   0       49.39       46.63      0.87 o 
   8   8   0      206.02      202.54      3.91 o 
   9   8   0       34.84       33.78      1.10 o 
  10   8   0        0.16        0.54      0.44 o 
   1   9   0       65.08       64.54      0.78 o 
   2   9   0        4.79        4.46      0.30 o 
   3   9   0        0.15        0.16      0.20 o 
   4   9   0      570.57      585.73      6.34 o 
   5   9   0      430.67      420.86      4.65 o 
   6   9   0       21.26       17.52      0.56 o 
   7   9   0       22.00       23.82      0.60 o 
   8   9   0       33.93       34.44      0.89 o 
   9   9   0        1.62        1.56      0.44 o 
  10   9   0        8.86        7.49      0.86 o 
   0  10   0      363.23      347.91      4.98 o 
   1  10   0       27.81       27.30      0.47 o 
   2  10   0      312.77      322.38      3.61 o 
   3  10   0       48.38       51.22      0.79 o 
   4  10   0       24.63       24.43      0.54 o 
   5  10   0       50.95       48.21      0.91 o 
   6  10   0        5.41        5.18      0.34 o 
   7  10   0      211.09      211.71      2.84 o 
   8  10   0       10.44       12.04      0.59 o 
   9  10   0       33.54       35.28      1.26 o 
   1  11   0      479.47      489.40      4.91 o 
   2  11   0      236.39      233.37      2.72 o 
   3  11   0      207.51      203.60      2.68 o 
   4  11   0       31.09       28.05      0.58 o 
   5  11   0       20.03       18.52      0.58 o 
   6  11   0      285.54      275.71      3.58 o 
   7  11   0        0.38        0.61      0.29 o 
   8  11   0       58.45       62.68      1.38 o 
   9  11   0       11.17       10.21      0.77 o 
   0  12   0       80.23       85.62      1.86 o 
   1  12   0      410.35      428.54      4.76 o 
   2  12   0      301.43      294.77      3.37 o 
   3  12   0      148.45      138.92      1.75 o 
   4  12   0       16.64       15.80      0.47 o 
   5  12   0      156.43      165.03      2.33 o 
   6  12   0        3.85        4.18      0.36 o 
   7  12   0        4.69        4.85      0.52 o 
   8  12   0        1.90        2.08      0.39 o 
   1  13   0      102.69       97.41      1.47 o 
   2  13   0        5.41        5.25      0.31 o 
   3  13   0       57.68       60.04      0.96 o 
   4  13   0       22.47       23.40      0.66 o 
   5  13   0        9.52        8.03      0.47 o 
   6  13   0       67.63       70.66      1.46 o 
   7  13   0       23.25       24.74      0.88 o 
   0  14   0        5.19        4.66      0.49 o 
   1  14   0       10.48        7.85      0.42 o 
   2  14   0       14.83       16.72      0.55 o 
   3  14   0        0.80        1.74      0.30 o 
   4  14   0       37.29       36.62      0.90 o 
   5  14   0       29.10       27.35      0.76 o 
   1  15   0       53.89       61.40      1.16 o 
   2  15   0        2.28        1.20      0.28 o 
   3  15   0       13.78       15.20      0.71 o 
 -12   1   1        1.99        4.32      0.55 o 
 -11   1   1       25.61       25.22      0.99 o 
 -10   1   1        7.06        2.99      0.44 o 
  -9   1   1      280.69      286.17      3.62 o 
  -8   1   1      310.95      298.86      3.72 o 
  -7   1   1       10.41       13.64      0.46 o 
  -6   1   1       10.65        9.54      0.28 o 
  -5   1   1      798.35      909.75     10.81 o 
  -4   1   1      198.73      234.98      4.03 o 
  -3   1   1      183.58      170.13      2.86 o 
  -2   1   1      479.66      472.19      5.68 o 
  -1   1   1     4857.59     4761.03    118.49 o 
   0   1   1      516.68      493.08      6.29 o 
   1   1   1      590.02      660.49     12.07 o 
   2   1   1      838.33      863.37      9.25 o 
   3   1   1      649.46      675.86      7.34 o 
   4   1   1       33.13       43.51      0.63 o 
   5   1   1     1537.52     1725.13     20.73 o 
   6   1   1       65.91       66.83      0.99 o 
   7   1   1      204.27      195.65      2.53 o 
   8   1   1      249.81      247.62      3.18 o 
   9   1   1       56.14       61.79      1.05 o 
  10   1   1       13.31       20.64      0.62 o 
  11   1   1       47.78       48.89      1.11 o 
  12   1   1        1.56        3.14      0.55 o 
 -12   2   1        1.67        1.09      0.44 o 
 -11   2   1        0.44        0.31      0.33 o 
 -10   2   1       29.64       29.89      0.81 o 
  -9   2   1      101.33      108.10      1.80 o 
  -8   2   1        1.47        3.53      0.25 o 
  -7   2   1       94.65       97.67      1.36 o 
  -6   2   1      126.66      115.31      1.52 o 
  -5   2   1        0.02        0.76      0.29 o 
  -4   2   1     1769.05     1887.92     31.71 o 
  -3   2   1        0.05        0.58      0.09 o 
  -2   2   1      456.24      459.54      4.93 o 
  -1   2   1       10.13        6.49      0.14 o 
   0   2   1      918.24     1022.27     14.62 o 
   1   2   1     1789.47     1831.21     36.68 o 
   2   2   1     3874.58     3921.55     43.97 o 
   3   2   1     2889.29     2977.09     36.53 o 
   4   2   1        0.84        0.34      0.14 o 
   5   2   1      121.34      136.39      1.57 o 
   6   2   1       72.97       69.71      1.03 o 
   7   2   1      122.93      111.23      2.86 o 
   8   2   1        2.75        4.17      0.47 o 
   9   2   1        8.49        8.63      0.40 o 
  10   2   1       54.36       54.10      1.01 o 
  11   2   1       58.05       58.25      1.26 o 
  12   2   1       20.74       22.57      1.40 o 
 -12   3   1       12.88       13.63      1.09 o 
 -11   3   1       65.03       65.96      1.59 o 
 -10   3   1      106.41      110.46      1.89 o 
  -9   3   1      107.80       96.59      1.65 o 
  -8   3   1       39.70       34.23      1.26 o 
  -7   3   1       51.41       43.38      0.87 o 
  -6   3   1       14.83       18.60      0.46 o 
  -5   3   1     2044.51     2188.38     26.51 o 
  -4   3   1      109.87      132.31      1.67 o 
  -3   3   1     1656.21     1816.68     18.05 o 
  -2   3   1     3611.99     3634.83     45.44 o 
  -1   3   1     1836.38     1934.34     19.08 o 
   0   3   1     4467.72     4244.08     52.82 o 
   1   3   1      702.58      807.27      8.16 o 
   2   3   1       32.06       31.74      0.54 o 
   3   3   1      418.58      401.35      4.28 o 
   4   3   1      121.32      116.59      1.23 o 
   5   3   1       56.95       42.45      0.60 o 
   6   3   1      236.14      243.82      2.75 o 
   7   3   1      125.82      133.54      1.83 o 
   8   3   1        0.19       -0.20      0.20 o 
   9   3   1      142.42      141.02      2.00 o 
  10   3   1       26.15       23.51      0.64 o 
  11   3   1        4.35        4.47      0.55 o 
  12   3   1        2.59        1.87      0.62 o 
 -12   4   1        0.85        0.09      0.37 o 
 -11   4   1       60.71       66.81      1.65 o 
 -10   4   1        6.30        6.76      0.45 o 
  -9   4   1      188.15      190.42      2.94 o 
  -8   4   1      255.47      261.73      3.87 o 
  -7   4   1      518.79      496.07      5.99 o 
  -6   4   1      650.51      641.60      8.94 o 
  -5   4   1       26.49       33.76      1.56 o 
  -4   4   1     1143.14     1143.08     12.61 o 
  -3   4   1      581.63      560.48      6.31 o 
  -2   4   1      151.76      126.00      2.03 o 
  -1   4   1      175.38      166.14      6.40 o 
   0   4   1       12.51       13.87      0.31 o 
   1   4   1      447.38      234.60      5.64 o 
   2   4   1     2835.04     2868.99    102.66 o 
   3   4   1     2143.37     2194.26     23.84 o 
   4   4   1       21.03       19.11      0.35 o 
   5   4   1      261.47      244.93      2.72 o 
   6   4   1      499.36      502.94      5.45 o 
   7   4   1      158.50      154.96      1.85 o 
   8   4   1        0.61        0.38      0.31 o 
   9   4   1       39.46       40.73      0.81 o 
  10   4   1        4.08        2.82      0.36 o 
  11   4   1       27.15       25.47      1.04 o 
 -12   5   1        3.04        2.80      0.78 o 
 -11   5   1       47.06       45.30      1.79 o 
 -10   5   1       12.00       12.85      0.72 o 
  -9   5   1       65.29       66.60      1.79 o 
  -8   5   1      737.30      749.17     10.47 o 
  -7   5   1      252.18      266.58      3.00 o 
  -6   5   1      124.17      143.55      1.68 o 
  -5   5   1      182.37      168.42      2.95 o 
  -4   5   1      513.05      543.94     14.26 o 
  -3   5   1      277.10      188.91     11.94 o 
  -2   5   1     3184.98     3234.97    100.07 o 
  -1   5   1      873.28      950.85     11.85 o 
   0   5   1      738.99      705.82      7.53 o 
   1   5   1      272.93      321.29      3.88 o 
   2   5   1     1409.72     1393.81     14.23 o 
   3   5   1        7.86        7.11      0.27 o 
   4   5   1       34.11       21.97      0.34 o 
   5   5   1      640.04      679.61      9.42 o 
   6   5   1        5.26        6.84      0.36 o 
   7   5   1     1118.63     1093.20     11.65 o 
   8   5   1       82.35       75.85      1.81 o 
   9   5   1       63.49       62.86      1.59 o 
  10   5   1       26.38       28.52      1.04 o 
  11   5   1        5.12        6.30      0.66 o 
 -12   6   1        1.40       -0.31      0.62 o 
 -11   6   1       52.24       56.82      2.18 o 
 -10   6   1        4.92        2.91      0.36 o 
  -9   6   1        8.51        7.03      0.56 o 
  -8   6   1       58.04       57.79      1.14 o 
  -7   6   1      181.46      184.33      2.43 o 
  -6   6   1     1588.16     1590.92     16.88 o 
  -5   6   1        9.79       13.36      0.32 o 
  -4   6   1      748.16      783.06      7.62 o 
  -3   6   1      136.80      121.68      1.58 o 
  -2   6   1      449.81      453.20      4.87 o 
  -1   6   1     2992.24     3102.05     33.90 o 
   0   6   1       28.98       38.03      0.48 o 
   1   6   1        9.65        2.88      0.19 o 
   2   6   1       18.24        9.76      0.36 o 
   3   6   1      976.02      989.99     11.71 o 
   4   6   1      523.19      511.64      5.03 o 
   5   6   1      536.75      551.40      7.70 o 
   6   6   1       61.37       56.79      0.89 o 
   7   6   1      135.07      129.45      1.83 o 
   8   6   1      424.08      426.78      5.34 o 
   9   6   1      182.70      185.48      2.97 o 
  10   6   1       78.69       85.83      2.03 o 
  11   6   1       39.03       42.58      1.43 o 
 -11   7   1       14.16       15.53      1.40 o 
 -10   7   1       63.47       67.41      1.76 o 
  -9   7   1       52.58       52.46      1.43 o 
  -8   7   1        1.63        0.73      0.27 o 
  -7   7   1      230.45      234.85      3.04 o 
  -6   7   1       18.76       18.80      0.40 o 
  -5   7   1      508.64      529.42      5.22 o 
  -4   7   1        9.00        6.59      0.26 o 
  -3   7   1      531.19      534.13      5.83 o 
  -2   7   1      678.59      668.10      7.13 o 
  -1   7   1       23.94       32.29      0.49 o 
   0   7   1      545.07      542.15      5.31 o 
   1   7   1       42.35       47.99      0.63 o 
   2   7   1      606.00      560.37      6.03 o 
   3   7   1      103.65      113.17      1.32 o 
   4   7   1      227.99      246.95      3.10 o 
   5   7   1      124.53      117.19      1.63 o 
   6   7   1       68.26       69.82      1.10 o 
   7   7   1      307.69      300.37      3.98 o 
   8   7   1      198.25      208.94      2.80 o 
   9   7   1        2.59        3.47      0.54 o 
  10   7   1       17.13       19.55      0.99 o 
  11   7   1       79.07       85.11      2.14 o 
 -11   8   1        3.44        4.05      0.55 o 
 -10   8   1       52.66       57.36      1.54 o 
  -9   8   1       15.36       17.61      0.82 o 
  -8   8   1      330.34      330.67      6.01 o 
  -7   8   1       59.42       59.06      1.37 o 
  -6   8   1       15.83       14.03      0.39 o 
  -5   8   1      357.58      358.12      3.62 o 
  -4   8   1      184.63      172.66      2.02 o 
  -3   8   1      245.86      257.89      3.23 o 
  -2   8   1      136.25      140.95      1.83 o 
  -1   8   1        0.41        1.28      0.33 o 
   0   8   1      129.31      147.09      1.56 o 
   1   8   1     1346.66     1415.48     14.00 o 
   2   8   1       37.93       33.60      0.60 o 
   3   8   1      282.30      268.18      3.35 o 
   4   8   1       49.77       50.40      0.72 o 
   5   8   1      134.36      136.74      1.89 o 
   6   8   1      376.74      379.41      4.76 o 
   7   8   1       15.25       14.12      0.52 o 
   8   8   1        7.90        8.65      0.44 o 
   9   8   1        3.10        2.85      0.49 o 
  10   8   1        0.72       -0.13      0.39 o 
 -10   9   1       22.62       23.65      1.04 o 
  -9   9   1        0.50        0.31      0.44 o 
  -8   9   1        0.82        0.93      0.44 o 
  -7   9   1       69.69       68.43      1.65 o 
  -6   9   1        0.15        1.21      0.31 o 
  -5   9   1       64.71       64.17      0.84 o 
  -4   9   1       11.27       10.77      0.34 o 
  -3   9   1      134.36      135.93      1.64 o 
  -2   9   1       70.90       56.71      0.90 o 
  -1   9   1       76.26       74.62      0.99 o 
   0   9   1      388.27      382.38      3.83 o 
   1   9   1       20.65       20.36      0.38 o 
   2   9   1       11.94       12.84      0.39 o 
   3   9   1      529.35      505.86      5.52 o 
   4   9   1       61.10       58.75      0.86 o 
   5   9   1       67.11       65.72      1.09 o 
   6   9   1       20.03       19.59      0.60 o 
   7   9   1        7.95        6.02      0.39 o 
   8   9   1        1.13       -0.04      0.26 o 
   9   9   1       64.54       64.26      1.70 o 
  10   9   1        2.05        1.71      0.55 o 
 -10  10   1        0.02        0.29      0.49 o 
  -9  10   1        6.95        8.02      0.66 o 
  -8  10   1       25.74       24.59      1.32 o 
  -7  10   1        6.81        4.92      0.41 o 
  -6  10   1        0.05        0.04      0.23 o 
  -5  10   1      134.70      122.24      1.53 o 
  -4  10   1        1.22        0.47      0.19 o 
  -3  10   1        2.06        2.46      0.22 o 
  -2  10   1       90.69       96.61      1.25 o 
  -1  10   1      482.31      478.04      4.77 o 
   0  10   1      201.00      202.86      2.14 o 
   1  10   1      140.80      133.58      1.64 o 
   2  10   1       96.28       92.52      1.21 o 
   3  10   1       53.61       51.91      0.81 o 
   4  10   1      312.74      289.46      3.70 o 
   5  10   1      129.40      122.96      1.79 o 
   6  10   1        0.51        0.97      0.26 o 
   7  10   1        5.81        6.36      0.39 o 
   8  10   1       82.52       88.89      1.70 o 
   9  10   1        3.12        2.90      0.55 o 
  -9  11   1        1.03        0.48      0.54 o 
  -8  11   1        1.77        2.38      0.49 o 
  -7  11   1        5.22        7.04      0.47 o 
  -6  11   1        1.75        1.42      0.47 o 
  -5  11   1        3.48        3.79      0.33 o 
  -4  11   1      109.97      102.93      1.36 o 
  -3  11   1      370.37      361.61      4.06 o 
  -2  11   1      652.24      632.22      6.86 o 
  -1  11   1       17.45       18.35      0.42 o 
   0  11   1        8.42        7.94      0.39 o 
   1  11   1       79.13       72.97      1.03 o 
   2  11   1      280.85      271.13      3.11 o 
   3  11   1       18.35       17.04      0.74 o 
   4  11   1       33.45       32.53      0.76 o 
   5  11   1       16.74       17.36      0.60 o 
   6  11   1        2.66        2.58      0.50 o 
   7  11   1       12.17       13.01      0.56 o 
   8  11   1        4.99        4.71      0.47 o 
  -8  12   1       17.07       19.78      0.99 o 
  -7  12   1       11.54       12.75      0.63 o 
  -6  12   1       16.95       15.59      0.66 o 
  -5  12   1        0.62        0.33      0.25 o 
  -4  12   1        0.27        0.15      0.22 o 
  -3  12   1       32.38       30.60      0.61 o 
  -2  12   1       40.55       42.44      0.83 o 
  -1  12   1       43.08       38.63      0.70 o 
   0  12   1       10.40        9.47      0.39 o 
   1  12   1       41.31       39.71      0.74 o 
   2  12   1       17.83       14.82      0.46 o 
   3  12   1      108.78      103.74      1.42 o 
   4  12   1        1.45        1.22      0.28 o 
   5  12   1        2.26        2.46      0.43 o 
   6  12   1        0.02       -0.13      0.26 o 
   7  12   1        4.16        3.34      0.36 o 
  -7  13   1        7.99        9.98      0.59 o 
  -6  13   1        1.47        1.40      0.36 o 
  -5  13   1        1.63        2.40      0.31 o 
  -4  13   1        4.77        3.77      0.29 o 
  -3  13   1       33.13       33.62      0.75 o 
  -2  13   1       14.85       13.94      0.50 o 
  -1  13   1       23.76       22.58      0.85 o 
   0  13   1       15.56       14.76      0.48 o 
   1  13   1        0.17        0.29      0.23 o 
   2  13   1      255.40      252.69      2.98 o 
   3  13   1        1.78        1.56      0.31 o 
   4  13   1        1.47        1.13      0.31 o 
   5  13   1        3.15        2.61      0.34 o 
   6  13   1       14.25       14.67      0.60 o 
  -5  14   1        1.35        0.31      0.44 o 
  -4  14   1       17.84       19.04      0.62 o 
  -3  14   1        6.61        5.07      0.36 o 
  -2  14   1        0.50        0.56      0.40 o 
  -1  14   1       27.41       29.61      0.74 o 
   0  14   1        0.29       -0.02      0.25 o 
   1  14   1      100.41       97.36      1.61 o 
   2  14   1       23.34       29.03      0.65 o 
   3  14   1        0.16        0.26      0.28 o 
   4  14   1       53.92       55.57      1.09 o 
   5  14   1       15.61       15.05      0.62 o 
  -3  15   1       35.57       35.50      0.83 o 
  -2  15   1       28.48       27.86      0.74 o 
  -1  15   1        0.19        0.24      0.26 o 
   0  15   1       81.73       84.03      1.39 o 
   1  15   1        9.53       10.11      0.50 o 
   2  15   1        0.29        0.92      0.63 o 
   3  15   1       13.12       12.43      0.66 o 
 -13   0   2        5.81        5.45      0.93 o 
 -12   0   2       75.53       80.95      2.65 o 
 -11   0   2       57.40       51.06      1.87 o 
 -10   0   2      366.27      341.84      8.73 o 
  -9   0   2      113.56       86.74      2.65 o 
  -8   0   2       72.25       64.68      1.87 o 
  -7   0   2     1809.24     1884.23     31.70 o 
  -6   0   2     1397.11     1389.88     23.29 o 
  -5   0   2      855.13      977.56     16.43 o 
  -3   0   2     1318.23      777.18     18.58 o 
  -2   0   2    11005.01    10336.79    176.96 o 
  -1   0   2     6305.61     6593.09    161.34 o 
   0   0   2     8704.08     9289.41    160.40 o 
   1   0   2        0.16       -0.31      0.31 o 
   2   0   2     2137.15     2184.01     36.42 o 
   3   0   2      103.98      106.01      1.52 o 
   4   0   2      722.71      731.36     10.14 o 
   5   0   2     1067.91     1014.96     17.21 o 
   6   0   2      238.44      244.43      4.35 o 
   7   0   2      102.49       94.45      3.27 o 
   8   0   2       11.50       13.39      0.66 o 
   9   0   2       54.89       55.06      1.37 o 
  10   0   2       18.32       14.80      1.17 o 
  11   0   2        6.54        7.78      0.66 o 
 -13   1   2        5.79        5.50      0.86 o 
 -12   1   2        4.87        5.30      0.55 o 
 -11   1   2       81.00       97.19     10.35 o 
 -10   1   2        7.69        6.93      0.49 o 
  -9   1   2      124.34      116.43      2.31 o 
  -8   1   2      419.84      388.25      5.52 o 
  -7   1   2       60.15       55.90      1.14 o 
  -6   1   2      781.05      748.27     10.28 o 
  -5   1   2       38.20       51.46      0.84 o 
  -4   1   2      956.69      929.70     12.82 o 
  -3   1   2      341.49      338.98      5.70 o 
  -2   1   2     1693.48     1840.64     25.40 o 
  -1   1   2     1251.38     1398.46     19.26 o 
   0   1   2      135.20      130.09      1.64 o 
   1   1   2    15950.21    16202.84    175.13 o 
   2   1   2       47.59       36.95      0.52 o 
   3   1   2      774.62      733.49      8.76 o 
   4   1   2      173.93      156.55      1.98 o 
   5   1   2      179.53      177.95      2.02 o 
   6   1   2      507.00      516.61      6.29 o 
   7   1   2        1.10        0.78      0.34 o 
   8   1   2        0.85        1.53      0.23 o 
   9   1   2       82.67       81.88      1.28 o 
  10   1   2      158.12      150.59      2.14 o 
  11   1   2        7.97        9.12      0.48 o 
 -13   2   2       39.23       45.92      1.43 o 
 -12   2   2       15.51       17.06      0.82 o 
 -11   2   2        5.20        5.69      0.55 o 
 -10   2   2       80.88       79.89      1.76 o 
  -9   2   2      372.37      335.25      4.83 o 
  -8   2   2      468.87      463.57      6.55 o 
  -7   2   2      211.23      189.75      2.79 o 
  -6   2   2       18.44       15.69      0.34 o 
  -5   2   2      611.36      698.65      8.32 o 
  -4   2   2      340.98      320.89      3.85 o 
  -3   2   2     1401.71     1417.72     20.12 o 
  -2   2   2       10.41       22.95      0.42 o 
  -1   2   2      387.68      385.08      5.31 o 
   0   2   2    19943.07    19072.00    264.94 o 
   1   2   2      178.27      182.77      2.22 o 
   2   2   2      674.33      689.95     11.60 o 
   3   2   2       57.48       48.71      0.99 o 
   4   2   2       51.88       64.83      0.82 o 
   5   2   2     2234.50     2315.94     25.98 o 
   6   2   2       43.79       41.82      0.65 o 
   7   2   2      148.82      140.78      1.91 o 
   8   2   2        0.16       -0.17      0.20 o 
   9   2   2      156.17      152.13      2.14 o 
  10   2   2       46.23       48.03      0.97 o 
  11   2   2        0.02        0.05      0.46 o 
 -12   3   2       19.15       23.21      0.99 o 
 -11   3   2       77.56       70.70      1.70 o 
 -10   3   2        3.38        3.54      0.62 o 
  -9   3   2       37.50       28.28      0.72 o 
  -8   3   2      111.19      116.31      1.89 o 
  -7   3   2      478.50      468.38      8.12 o 
  -6   3   2      635.22      636.42      7.61 o 
  -5   3   2       17.70       24.07      0.45 o 
  -4   3   2     1567.03     1630.74     20.13 o 
  -3   3   2      859.48      934.65     24.53 o 
  -2   3   2       27.88       31.56      0.54 o 
  -1   3   2     5469.71     5440.68     77.30 o 
   0   3   2      161.42      180.37      2.18 o 
   2   3   2       28.49       28.58      0.57 o 
   3   3   2     1347.11     1416.86     16.81 o 
   4   3   2      328.10      345.05      3.77 o 
   5   3   2      473.14      441.74      5.39 o 
   6   3   2        7.49        9.55      0.37 o 
   7   3   2      163.88      153.44      1.85 o 
   8   3   2      567.09      543.38      6.71 o 
   9   3   2        1.42        1.76      0.36 o 
  10   3   2       12.91       15.20      0.66 o 
  11   3   2       15.41       16.89      0.75 o 
 -12   4   2        1.01        0.39      0.44 o 
 -11   4   2        0.21        0.51      0.37 o 
 -10   4   2        0.34        0.40      0.47 o 
  -9   4   2        7.59        6.75      0.42 o 
  -8   4   2       45.26       47.31      0.92 o 
  -7   4   2       74.81       77.32      1.15 o 
  -6   4   2        0.00        0.12      0.16 o 
  -5   4   2      499.50      498.73      5.37 o 
  -4   4   2        0.03        1.46      0.13 o 
  -3   4   2      653.79      741.34      8.82 o 
  -2   4   2      378.63      349.74      4.22 o 
  -1   4   2       10.36        7.55      0.20 o 
   0   4   2       29.84       48.90      3.81 o 
   1   4   2       17.64       17.25      0.54 o 
   2   4   2       10.97       19.10      0.47 o 
   3   4   2      281.31      268.38      3.75 o 
   4   4   2      313.52      346.99      3.78 o 
   5   4   2      186.81      210.19      2.69 o 
   6   4   2      235.92      220.51      2.52 o 
   7   4   2      161.54      172.76      2.04 o 
   8   4   2        1.75        0.94      0.40 o 
   9   4   2        1.13        1.39      0.32 o 
  10   4   2       10.50       11.56      0.63 o 
  11   4   2        8.56        8.13      0.71 o 
 -12   5   2        4.06        3.64      0.55 o 
 -11   5   2       19.37       18.93      0.88 o 
 -10   5   2       40.37       38.18      1.15 o 
  -9   5   2       67.50       61.02      1.20 o 
  -8   5   2       71.95       63.94      1.03 o 
  -7   5   2        1.87        2.91      0.23 o 
  -6   5   2       45.73       46.45      0.74 o 
  -5   5   2      130.38      147.46      1.71 o 
  -4   5   2        0.50        2.42      0.23 o 
  -3   5   2      361.93      427.35      5.13 o 
  -2   5   2      299.61      314.19      7.66 o 
  -1   5   2       76.59       78.36      0.95 o 
   0   5   2       41.13       35.84      0.62 o 
   1   5   2      122.76      101.65      1.21 o 
   2   5   2       20.21       25.52      0.62 o 
   3   5   2       54.44       75.36      1.11 o 
   4   5   2        1.63        2.85      0.24 o 
   5   5   2      122.49      121.33      1.47 o 
   6   5   2       50.62       50.98      0.98 o 
   7   5   2      435.15      424.25      5.28 o 
   8   5   2        2.32        2.46      0.75 o 
   9   5   2        6.97        5.43      0.45 o 
  10   5   2        1.13        1.01      0.44 o 
  11   5   2        1.53        1.47      0.49 o 
 -12   6   2        2.95        3.42      0.78 o 
 -11   6   2       13.21       15.42      1.01 o 
 -10   6   2        0.12       -0.08      0.35 o 
  -9   6   2        0.25       -0.21      0.27 o 
  -8   6   2      129.76      129.86      2.10 o 
  -7   6   2      121.10      122.10      1.69 o 
  -6   6   2       82.73       88.46      1.26 o 
  -5   6   2      128.27      129.75      1.75 o 
  -4   6   2      211.20      224.33      2.83 o 
  -3   6   2      347.30      374.25      4.06 o 
  -2   6   2      124.55      129.26      1.48 o 
  -1   6   2       10.35       16.83      0.36 o 
   0   6   2      152.62      149.60      1.89 o 
   1   6   2      354.58      394.87      4.29 o 
   2   6   2      305.51      335.76      4.12 o 
   3   6   2      105.82      118.19      1.42 o 
   4   6   2       90.09       93.17      1.86 o 
   5   6   2       44.03       43.62      0.92 o 
   6   6   2      240.28      231.04      3.00 o 
   7   6   2        4.54        3.72      0.28 o 
   8   6   2        0.31        0.47      0.27 o 
   9   6   2        1.25        1.74      0.36 o 
  10   6   2        0.11        0.86      0.44 o 
 -11   7   2        2.52        2.49      0.78 o 
 -10   7   2        4.53        4.85      0.80 o 
  -9   7   2       16.80       18.06      0.63 o 
  -8   7   2       15.70       16.79      0.63 o 
  -7   7   2        8.48        7.29      0.38 o 
  -6   7   2       12.50       11.51      0.44 o 
  -5   7   2        0.37        0.16      0.25 o 
  -4   7   2      225.38      230.47      2.61 o 
  -3   7   2       79.19       92.14      1.13 o 
  -2   7   2       36.42       41.39      0.64 o 
  -1   7   2      101.76      100.87      1.11 o 
   0   7   2      397.47      436.59      7.13 o 
   1   7   2      575.33      592.64      7.15 o 
   2   7   2        5.08        4.79      0.28 o 
   3   7   2       16.00       17.09      1.08 o 
   4   7   2        0.04       -0.03      0.22 o 
   5   7   2       91.31       79.39      1.22 o 
   6   7   2       61.40       57.50      1.01 o 
   7   7   2       11.32        8.75      0.42 o 
   8   7   2        0.01        0.22      0.28 o 
   9   7   2        7.57        7.01      0.54 o 
  10   7   2       43.38       42.58      1.87 o 
 -11   8   2       10.08       10.43      1.09 o 
 -10   8   2       19.50       16.92      0.88 o 
  -9   8   2        0.94        0.95      0.32 o 
  -8   8   2       28.90       26.26      0.78 o 
  -7   8   2      192.35      180.06      2.39 o 
  -6   8   2      563.77      583.94      7.12 o 
  -5   8   2        7.28        7.47      0.65 o 
  -4   8   2      258.00      249.48      2.82 o 
  -3   8   2       91.01       98.46      1.22 o 
  -2   8   2      924.13      948.87     10.09 o 
  -1   8   2       80.26      101.57      1.24 o 
   0   8   2       22.72       18.74      0.36 o 
   1   8   2       53.02       63.29      0.99 o 
   2   8   2       86.94      102.39      1.28 o 
   3   8   2      132.06      143.06      1.70 o 
   4   8   2        1.18        0.45      0.20 o 
   5   8   2      169.99      168.64      2.29 o 
   6   8   2       21.41       19.84      1.01 o 
   7   8   2      130.34      133.53      1.92 o 
   8   8   2        2.91        2.29      0.33 o 
   9   8   2       53.90       53.19      1.26 o 
  10   8   2        0.13       -0.08      0.44 o 
 -10   9   2        0.41        0.23      0.54 o 
  -9   9   2        0.28       -0.08      0.44 o 
  -8   9   2       14.22       15.26      0.63 o 
  -7   9   2       46.75       42.92      0.99 o 
  -6   9   2      985.49     1000.58     11.97 o 
  -5   9   2       13.38       12.83      0.40 o 
  -4   9   2       17.93       13.61      0.39 o 
  -3   9   2      247.79      257.49      2.91 o 
  -2   9   2      489.72      484.70      5.27 o 
  -1   9   2      241.28      247.56      2.80 o 
   0   9   2      414.69      425.15      4.66 o 
   1   9   2      523.12      511.80      6.26 o 
   2   9   2        0.85        2.13      0.19 o 
   3   9   2      387.49      377.53      4.18 o 
   4   9   2       34.61       34.48      0.74 o 
   5   9   2        4.09        2.27      0.28 o 
   6   9   2      152.33      144.79      2.06 o 
   7   9   2       31.99       32.90      0.80 o 
   8   9   2       83.49       81.40      1.37 o 
   9   9   2      119.57      119.57      2.34 o 
 -10  10   2      104.88      121.13      2.70 o 
  -9  10   2       31.63       33.63      1.21 o 
  -8  10   2       22.19       20.78      0.88 o 
  -7  10   2       43.20       47.87      1.32 o 
  -6  10   2       11.36       10.86      0.47 o 
  -5  10   2       66.90       70.17      0.93 o 
  -4  10   2      118.75      117.63      1.48 o 
  -3  10   2      305.83      296.15      3.33 o 
  -2  10   2       72.80       66.77      0.96 o 
  -1  10   2      234.14      241.82      2.77 o 
   0  10   2      214.85      215.40      2.49 o 
   1  10   2        6.31        5.83      0.28 o 
   2  10   2      301.63      281.78      3.20 o 
   3  10   2      168.07      159.90      2.22 o 
   4  10   2       20.59       21.70      0.60 o 
   5  10   2      228.28      221.90      3.00 o 
   6  10   2       61.93       62.92      1.12 o 
   7  10   2       14.56       13.61      0.54 o 
   8  10   2       15.77       14.90      0.60 o 
  -9  11   2       45.62       52.00      1.54 o 
  -8  11   2       46.73       41.98      1.26 o 
  -7  11   2        1.31        2.05      0.93 o 
  -6  11   2        1.99        2.91      0.36 o 
  -5  11   2       44.47       46.73      0.79 o 
  -4  11   2      194.31      202.98      2.40 o 
  -3  11   2        0.04        0.09      0.22 o 
  -2  11   2        8.44        8.60      0.42 o 
  -1  11   2      113.56      106.75      1.42 o 
   0  11   2      141.41      148.05      1.84 o 
   1  11   2      118.37      109.35      1.43 o 
   2  11   2        0.53        1.21      0.20 o 
   3  11   2      146.45      141.20      2.02 o 
   4  11   2      150.67      146.22      2.10 o 
   5  11   2       56.75       55.92      1.21 o 
   6  11   2       23.80       24.80      0.69 o 
   7  11   2        0.57        0.14      0.28 o 
   8  11   2        7.48        7.13      0.46 o 
  -8  12   2       56.85       62.42      1.71 o 
  -7  12   2       44.89       44.34      1.37 o 
  -6  12   2       26.87       22.81      0.93 o 
  -5  12   2      182.29      179.38      2.47 o 
  -4  12   2       13.62       11.10      0.50 o 
  -3  12   2       15.01       15.72      0.54 o 
  -2  12   2       19.68       22.18      0.79 o 
  -1  12   2        0.07       -0.21      0.21 o 
   0  12   2      221.41      219.92      2.62 o 
   1  12   2       61.27       66.55      1.00 o 
   2  12   2       95.77       97.51      1.66 o 
   3  12   2       37.19       41.48      0.87 o 
   4  12   2      189.17      178.94      2.53 o 
   5  12   2        1.65        1.22      0.28 o 
   6  12   2       11.78       12.01      0.55 o 
   7  12   2       84.56       89.00      1.51 o 
  -7  13   2       23.39       22.67      1.17 o 
  -6  13   2       34.23       33.15      1.71 o 
  -5  13   2        0.00       -0.29      0.29 o 
  -4  13   2       48.51       48.41      0.95 o 
  -3  13   2       38.77       35.22      0.80 o 
  -2  13   2       16.31       19.20      0.67 o 
  -1  13   2      271.29      275.39      3.58 o 
   0  13   2      181.88      181.48      2.24 o 
   1  13   2       69.78       77.73      1.17 o 
   2  13   2       68.64       69.01      1.22 o 
   3  13   2       71.20       78.07      1.32 o 
   4  13   2       23.08       23.22      0.68 o 
   5  13   2        7.23        6.90      0.44 o 
   6  13   2       77.41       78.37      1.43 o 
  -5  14   2      119.63      130.38      2.86 o 
  -4  14   2        0.01        0.26      0.36 o 
  -3  14   2       80.41       76.06      1.30 o 
  -2  14   2       34.76       33.47      0.81 o 
  -1  14   2       21.95       23.54      0.66 o 
   0  14   2       45.01       49.91      0.90 o 
   1  14   2       41.94       43.15      0.82 o 
   2  14   2      105.85      107.71      1.71 o 
   3  14   2       20.50       18.77      0.68 o 
   4  14   2       38.97       44.95      1.01 o 
  -3  15   2       54.76       58.66      1.12 o 
  -2  15   2       23.27       26.87      0.74 o 
  -1  15   2        9.54        8.76      0.47 o 
   0  15   2        3.78        3.54      0.34 o 
   1  15   2        0.20       -0.05      0.36 o 
   2  15   2        3.86        2.69      0.36 o 
 -13   1   3        0.99        0.45      0.49 o 
 -12   1   3       27.10       25.07      0.99 o 
 -11   1   3       32.39       35.02      1.10 o 
 -10   1   3        4.78        5.24      0.44 o 
  -9   1   3        1.91        0.86      0.33 o 
  -8   1   3       23.14       18.07      2.26 o 
  -7   1   3       46.62       55.67      1.40 o 
  -6   1   3      178.03      184.45      2.73 o 
  -5   1   3      728.40      708.48     45.01 o 
  -4   1   3      121.12      130.06      2.31 o 
  -3   1   3       15.16       15.38      0.26 o 
  -2   1   3      182.26      206.35      2.91 o 
  -1   1   3      141.43      170.03      2.43 o 
   0   1   3      288.33      275.94      5.75 o 
   1   1   3       48.82       40.46      1.44 o 
   2   1   3      114.41      113.33      1.28 o 
   3   1   3      865.40      884.79     23.30 o 
   4   1   3      230.50      227.73      2.56 o 
   5   1   3       34.40       42.45      0.61 o 
   6   1   3       54.39       53.33      0.89 o 
   7   1   3       32.31       32.43      0.93 o 
   8   1   3        5.19        6.27      0.34 o 
   9   1   3       29.18       31.16      0.74 o 
  10   1   3        1.81        3.03      0.41 o 
  11   1   3        5.84        5.86      0.66 o 
 -13   2   3        1.80        2.26      0.55 o 
 -12   2   3        8.57        8.03      0.66 o 
 -11   2   3       19.25       26.31      0.99 o 
 -10   2   3       26.10       24.40      1.01 o 
  -9   2   3       74.40       68.31      1.63 o 
  -8   2   3      510.07      513.77      8.94 o 
  -7   2   3        0.67        0.88      0.43 o 
  -6   2   3      250.25      244.72      3.54 o 
  -5   2   3      143.45      183.84      2.70 o 
  -4   2   3      428.13      433.98      6.05 o 
  -3   2   3      139.42      149.52      2.13 o 
  -2   2   3     1501.13     1677.27     23.84 o 
  -1   2   3      458.86      452.33      5.40 o 
   0   2   3      362.39      361.61      8.37 o 
   1   2   3      616.61      597.99      6.35 o 
   2   2   3        0.12        0.18      0.16 o 
   3   2   3      121.40      107.02      1.45 o 
   4   2   3        2.77        2.42      0.25 o 
   5   2   3      440.89      453.34      4.94 o 
   6   2   3      133.46      134.12      1.85 o 
   7   2   3      383.99      379.90      4.78 o 
   8   2   3       44.45       44.90      0.87 o 
   9   2   3        5.73        4.66      0.41 o 
  10   2   3        0.97        0.95      0.32 o 
  11   2   3        2.31        3.38      0.45 o 
 -12   3   3       41.68       45.61      1.32 o 
 -11   3   3       16.64       17.22      0.82 o 
 -10   3   3        2.09        0.70      0.33 o 
  -9   3   3       43.37       43.82      1.21 o 
  -8   3   3     1325.17     1333.97     18.34 o 
  -7   3   3      242.22      245.76      3.60 o 
  -6   3   3       38.31       29.62      0.68 o 
  -5   3   3       44.52       60.06      1.09 o 
  -4   3   3      249.05      271.43      3.31 o 
  -3   3   3     2095.25     2192.81     30.08 o 
  -2   3   3     1140.27     1147.87     37.11 o 
  -1   3   3      624.58      665.45      7.90 o 
   0   3   3        1.40        2.26      0.13 o 
   1   3   3     1896.93     2149.88     26.24 o 
   2   3   3      334.61      336.81      4.08 o 
   3   3   3      544.29      585.21      6.86 o 
   4   3   3      679.94      703.43      8.41 o 
   5   3   3      368.32      366.60     14.13 o 
   6   3   3       68.61       69.78      0.95 o 
   7   3   3      585.11      573.31      8.17 o 
   8   3   3       16.37       15.10      0.63 o 
   9   3   3        2.91        2.40      0.36 o 
  10   3   3        0.84        1.14      0.61 o 
  11   3   3        0.34        0.78      0.37 o 
 -12   4   3       21.05       19.19      0.93 o 
 -11   4   3        2.26        1.01      0.44 o 
 -10   4   3       64.70       61.38      1.71 o 
  -9   4   3       13.28       10.07      0.60 o 
  -8   4   3       25.07       21.56      0.59 o 
  -7   4   3      282.50      279.91      4.08 o 
  -6   4   3      262.32      249.97      3.63 o 
  -5   4   3       96.61      117.03      1.37 o 
  -4   4   3     2009.80     2099.24     22.57 o 
  -3   4   3       77.04       81.25      1.09 o 
  -2   4   3        0.73        0.92      0.25 o 
  -1   4   3     1722.24      845.63     43.68 o 
   0   4   3      525.86      544.67     11.69 o 
   1   4   3     2175.22     2232.77     32.36 o 
   2   4   3        1.91        1.18      0.16 o 
   3   4   3      747.92      785.41      8.38 o 
   4   4   3      100.59       96.72      1.32 o 
   5   4   3       26.65       24.92      0.62 o 
   6   4   3       36.91       34.42      0.68 o 
   7   4   3       18.85       15.96      0.68 o 
   8   4   3      194.72      186.50      3.00 o 
   9   4   3        0.93        1.14      0.36 o 
  10   4   3      145.00      152.47      2.64 o 
 -12   5   3       45.47       49.68      2.26 o 
 -11   5   3        1.27        1.80      0.44 o 
 -10   5   3      174.87      182.72      3.52 o 
  -9   5   3       56.95       53.42      0.97 o 
  -8   5   3        0.15        0.79      0.30 o 
  -7   5   3        5.51        4.97      0.43 o 
  -6   5   3       84.17       85.49      1.26 o 
  -5   5   3     1499.32     1562.48     16.59 o 
  -4   5   3        1.20        1.52      0.11 o 
  -3   5   3      588.76      609.06      7.29 o 
  -2   5   3      239.31      205.45      2.94 o 
  -1   5   3      366.96      348.55      4.23 o 
   0   5   3     2047.21     2079.98     85.36 o 
   1   5   3      123.83      153.16      2.81 o 
   2   5   3        2.38        7.20      0.35 o 
   3   5   3      335.18      344.45      4.27 o 
   4   5   3      258.84      264.93      3.86 o 
   5   5   3      114.47      108.38      1.76 o 
   6   5   3      155.98      155.15      2.11 o 
   7   5   3       17.89       16.97      0.56 o 
   8   5   3        0.79        0.92      0.32 o 
   9   5   3       41.42       41.89      1.05 o 
  10   5   3       49.86       50.59      1.29 o 
 -12   6   3        1.63        2.50      0.55 o 
 -11   6   3       12.80       11.75      0.77 o 
 -10   6   3        9.61       10.75      0.77 o 
  -9   6   3       11.87       15.12      0.63 o 
  -8   6   3      303.93      312.37      3.96 o 
  -7   6   3       58.63       57.09      0.95 o 
  -6   6   3      179.17      172.61      2.28 o 
  -5   6   3        3.89        2.69      0.32 o 
  -4   6   3      314.75      311.22      3.86 o 
  -3   6   3      189.80      195.60      2.85 o 
  -2   6   3      377.86      393.78      4.76 o 
  -1   6   3      484.38      458.36      4.98 o 
   0   6   3       54.90       61.66      0.93 o 
   1   6   3      426.22      439.04      6.19 o 
   2   6   3      108.63      102.36      1.68 o 
   3   6   3      694.96      696.64      9.69 o 
   4   6   3        1.69        1.42      0.20 o 
   5   6   3        6.40        5.06      0.34 o 
   6   6   3       75.83       78.34      1.23 o 
   7   6   3       10.36        7.27      0.38 o 
   8   6   3      172.42      173.86      2.91 o 
   9   6   3        0.02       -0.16      0.36 o 
  10   6   3        0.29       -0.33      0.38 o 
 -11   7   3       12.51       12.61      1.01 o 
 -10   7   3       20.49       21.06      0.93 o 
  -9   7   3       31.19       30.44      0.86 o 
  -8   7   3       77.13       78.99      1.26 o 
  -7   7   3       26.94       29.30      0.68 o 
  -6   7   3      246.82      237.38      3.06 o 
  -5   7   3      251.54      238.96      2.72 o 
  -4   7   3      105.43      107.86      1.48 o 
  -3   7   3      451.12      436.10      5.31 o 
  -2   7   3      307.66      293.81      3.65 o 
  -1   7   3      467.35      466.01      6.68 o 
   0   7   3      522.27      505.85      8.73 o 
   1   7   3       30.46       29.64      0.68 o 
   2   7   3      213.93      220.61      3.30 o 
   3   7   3      127.20      105.21      1.77 o 
   4   7   3      209.65      200.88      2.67 o 
   5   7   3       86.21       81.84      1.28 o 
   6   7   3        5.00        3.89      0.28 o 
   7   7   3       96.16       99.87      1.53 o 
   8   7   3       46.09       48.41      1.20 o 
   9   7   3      106.59      108.81      2.07 o 
 -11   8   3       64.24       71.30      2.65 o 
 -10   8   3        2.32        1.56      0.44 o 
  -9   8   3      121.84      124.86      2.16 o 
  -8   8   3        5.71        5.30      0.36 o 
  -7   8   3       31.71       34.69      0.88 o 
  -6   8   3      220.03      240.96      3.25 o 
  -5   8   3       29.32       23.36      0.58 o 
  -4   8   3      234.84      238.66      3.02 o 
  -3   8   3       10.61       10.93      0.36 o 
  -2   8   3      358.15      366.54      4.52 o 
  -1   8   3      913.45      903.60     15.64 o 
   1   8   3      266.67      236.11      4.18 o 
   2   8   3      110.25      107.42      1.54 o 
   3   8   3       22.21       20.32      0.56 o 
   4   8   3      498.66      467.53      5.79 o 
   5   8   3      242.21      244.78      3.21 o 
   6   8   3       18.18       16.10      0.54 o 
   7   8   3       81.82       84.67      1.39 o 
   8   8   3       88.93       89.91      1.80 o 
   9   8   3       32.21       30.88      1.02 o 
 -10   9   3       27.13       26.77      1.56 o 
  -9   9   3        1.58        1.96      0.61 o 
  -8   9   3        6.06        7.07      0.45 o 
  -7   9   3      280.50      294.14      3.78 o 
  -6   9   3       15.09       20.13      0.67 o 
  -5   9   3       57.67       60.19      1.01 o 
  -4   9   3       22.09       20.70      0.50 o 
  -3   9   3      123.33      112.16      1.55 o 
  -2   9   3       14.25        8.47      0.45 o 
  -1   9   3        6.86        7.24      0.58 o 
   0   9   3        6.69        6.82      0.31 o 
   1   9   3       31.63       28.97      0.71 o 
   2   9   3      775.35      766.45      9.28 o 
   3   9   3       96.55       85.04      1.91 o 
   4   9   3      127.47      121.84      1.77 o 
   5   9   3       52.40       48.43      1.01 o 
   6   9   3        1.79        2.36      0.28 o 
   7   9   3       57.64       53.18      1.22 o 
   8   9   3       58.43       60.63      1.15 o 
 -10  10   3        0.10        0.00      0.47 o 
  -9  10   3        7.14        6.33      0.60 o 
  -8  10   3       13.47       14.32      0.66 o 
  -7  10   3        9.10        7.71      0.42 o 
  -6  10   3       28.96       30.59      0.74 o 
  -5  10   3       29.16       29.47      0.67 o 
  -4  10   3        4.27        3.62      0.44 o 
  -3  10   3      387.59      370.01      5.34 o 
  -2  10   3      103.73       96.03      1.42 o 
  -1  10   3      353.18      352.84      3.97 o 
   0  10   3        0.64        1.21      0.22 o 
   1  10   3       35.05       34.79      0.63 o 
   2  10   3        5.64        5.42      0.27 o 
   3  10   3       89.29       88.14      1.40 o 
   4  10   3        0.61        0.33      0.26 o 
   5  10   3        4.42        4.26      0.34 o 
   6  10   3      137.12      141.68      2.32 o 
   7  10   3        0.01        0.28      0.28 o 
   8  10   3       35.33       35.45      0.89 o 
  -9  11   3       12.37       11.79      0.82 o 
  -8  11   3        2.21        2.86      0.49 o 
  -7  11   3       25.32       21.29      0.66 o 
  -6  11   3        0.03        0.17      0.29 o 
  -5  11   3        4.86        5.15      0.34 o 
  -4  11   3      139.04      129.80      2.15 o 
  -3  11   3       48.04       49.14      1.08 o 
  -2  11   3       75.19       69.46      1.13 o 
  -1  11   3        0.00       -0.19      0.19 o 
   0  11   3       21.74       23.56      0.54 o 
   1  11   3       17.50       17.23      0.46 o 
   2  11   3        9.07        8.98      0.47 o 
   3  11   3        8.29        7.64      0.63 o 
   4  11   3       66.96       57.79      1.06 o 
   5  11   3       20.56       23.60      0.69 o 
   6  11   3       18.99       18.52      0.63 o 
   7  11   3       10.48        7.56      0.47 o 
  -8  12   3       11.96       11.68      0.77 o 
  -7  12   3        1.33        1.40      0.78 o 
  -6  12   3       12.00       14.26      0.82 o 
  -5  12   3       37.65       35.02      1.87 o 
  -4  12   3        5.96        5.83      0.62 o 
  -3  12   3        4.20        5.02      0.49 o 
  -2  12   3       85.64       88.91      1.40 o 
  -1  12   3        2.18        2.99      0.26 o 
   0  12   3       28.55       27.08      0.61 o 
   1  12   3       13.51       11.62      0.44 o 
   2  12   3        2.19        0.87      0.28 o 
   3  12   3        4.45        3.10      0.36 o 
   4  12   3        1.53        1.60      0.31 o 
   5  12   3        6.14        6.21      0.44 o 
   6  12   3        5.62        6.79      0.46 o 
  -7  13   3        0.12       -0.62      0.62 o 
  -6  13   3       36.31       34.40      1.20 o 
  -5  13   3       18.07       21.66      0.93 o 
  -4  13   3        3.18        4.91      0.55 o 
  -3  13   3        5.77        4.88      0.49 o 
  -2  13   3       27.07       23.65      0.66 o 
  -1  13   3        1.05        2.43      0.33 o 
   0  13   3       34.48       35.81      0.74 o 
   1  13   3       10.17       10.08      0.52 o 
   2  13   3       17.76       18.90      0.65 o 
   3  13   3       12.47       12.69      0.54 o 
   4  13   3        0.54        0.19      0.43 o 
   5  13   3       52.58       56.57      1.14 o 
  -5  14   3        0.67        0.41      0.49 o 
  -4  14   3        1.55        1.14      0.49 o 
  -3  14   3       50.65       53.71      2.26 o 
  -2  14   3       34.88       36.74      1.02 o 
  -1  14   3        2.58        2.09      0.33 o 
   0  14   3       12.91       12.87      0.60 o 
   1  14   3       12.48       14.23      0.60 o 
   2  14   3        0.45        1.23      0.34 o 
   3  14   3       75.20       76.44      1.39 o 
  -1  15   3        9.80        8.90      0.58 o 
 -13   0   4      111.31      132.19      4.05 o 
 -12   0   4       18.55       17.28      1.25 o 
 -11   0   4        0.01        0.16      0.47 o 
 -10   0   4       14.45       17.12      1.09 o 
  -9   0   4       99.38       92.03      2.80 o 
  -8   0   4     1526.52     1462.49     34.90 o 
  -6   0   4      744.70      790.57     19.10 o 
  -5   0   4     1518.32     1599.08     38.01 o 
  -4   0   4       83.82       84.19      1.64 o 
  -3   0   4     1090.09      984.05     16.68 o 
  -2   0   4       22.38       18.92      1.25 o 
  -1   0   4      129.71       57.98      1.71 o 
   0   0   4      351.59      365.85      8.90 o 
   1   0   4        8.36       12.08      0.49 o 
   2   0   4     3437.96     3532.06     48.37 o 
   3   0   4       42.98       44.36      0.99 o 
   4   0   4      112.46      104.03      1.86 o 
   5   0   4      330.05      326.21      5.79 o 
   6   0   4       18.44       18.99      1.71 o 
   7   0   4      488.74      489.06      9.99 o 
   8   0   4        3.23        3.63      0.70 o 
   9   0   4        0.03        0.78      0.62 o 
  10   0   4       72.52       76.75      2.80 o 
 -13   1   4        3.09        2.43      0.55 o 
 -12   1   4       29.77       32.22      1.10 o 
 -11   1   4       30.90       30.52      1.04 o 
 -10   1   4       32.42       31.37      0.99 o 
  -9   1   4      151.72      147.69      2.97 o 
  -8   1   4       26.49       27.31      2.02 o 
  -6   1   4     1352.07     1329.07     22.24 o 
  -5   1   4      393.05      423.62      5.92 o 
  -4   1   4      239.84      259.96      3.72 o 
  -3   1   4      453.02      491.27      5.88 o 
  -2   1   4       59.01       57.02      3.20 o 
  -1   1   4     2185.35     1701.24     48.43 o 
   0   1   4      405.00      422.51      5.14 o 
   1   1   4      238.98      209.17      2.34 o 
   2   1   4       11.77       11.54      0.64 o 
   3   1   4      845.84      859.86     12.09 o 
   4   1   4        0.04        0.06      0.08 o 
   5   1   4      109.67      109.03      1.57 o 
   6   1   4      336.18      340.22      4.86 o 
   7   1   4        1.00        0.75      0.53 o 
   8   1   4      136.64      134.49      2.31 o 
   9   1   4        3.71        5.11      0.65 o 
  10   1   4       42.64       46.88      1.48 o 
 -12   2   4       11.68       12.81      0.78 o 
 -11   2   4       10.01        8.54      0.70 o 
 -10   2   4      266.81      245.32      4.57 o 
  -9   2   4      146.33      133.16      2.70 o 
  -8   2   4       46.76       43.01      1.15 o 
  -7   2   4       51.65       57.43      1.95 o 
  -6   2   4      233.58      225.75      3.96 o 
  -5   2   4      245.95      225.68      3.97 o 
  -4   2   4       21.24       32.23      1.21 o 
  -3   2   4      924.57      950.12     11.31 o 
  -2   2   4     1539.83     1587.30     21.88 o 
  -1   2   4     1513.71     1576.90     22.07 o 
   0   2   4      461.80      556.26      6.70 o 
   1   2   4       35.55       30.89      1.28 o 
   2   2   4      148.08      135.78      1.60 o 
   3   2   4       84.07       74.22      0.93 o 
   4   2   4      598.57      605.61      8.36 o 
   5   2   4       14.66       12.64      0.37 o 
   6   2   4      408.17      420.14      6.09 o 
   7   2   4       20.97       23.69      0.78 o 
   8   2   4        0.57        0.25      0.32 o 
   9   2   4       18.67       19.17      0.84 o 
  10   2   4        0.97        0.26      0.42 o 
 -12   3   4       10.28       10.82      0.77 o 
 -11   3   4        3.24        3.02      0.78 o 
 -10   3   4        0.22        0.31      0.54 o 
  -9   3   4       81.31       76.68      1.76 o 
  -8   3   4       93.16       93.85      2.03 o 
  -7   3   4       31.85       32.57      1.35 o 
  -6   3   4        0.07        0.52      0.42 o 
  -5   3   4        0.09        0.21      0.18 o 
  -4   3   4       21.85       17.29      0.36 o 
  -2   3   4     1233.14     1331.25     15.87 o 
  -1   3   4      465.34      539.26      6.47 o 
   0   3   4       46.51       43.83      0.71 o 
   1   3   4     3097.78     3235.06     38.56 o 
   2   3   4       27.23       30.26      0.50 o 
   3   3   4       68.50       59.06      0.77 o 
   4   3   4        0.20       -0.03      0.16 o 
   5   3   4       29.85       29.59      0.72 o 
   6   3   4      163.21      153.92      3.34 o 
   7   3   4      189.30      185.19      3.00 o 
   8   3   4        1.36        2.27      0.46 o 
   9   3   4        0.10       -0.17      0.32 o 
  10   3   4       19.73       20.11      1.02 o 
 -12   4   4       35.27       40.33      1.32 o 
 -11   4   4        5.73        5.46      0.55 o 
 -10   4   4       18.64       16.35      0.77 o 
  -9   4   4       96.94       87.23      1.92 o 
  -8   4   4        9.01        8.76      0.60 o 
  -7   4   4      203.52      203.44      3.06 o 
  -6   4   4      159.94      172.95      2.61 o 
  -5   4   4       39.99       45.81      0.75 o 
  -4   4   4        0.28        0.40      0.13 o 
  -3   4   4       73.31       66.32      0.93 o 
  -2   4   4        8.96        9.80      0.92 o 
  -1   4   4      226.72      249.69      2.79 o 
   0   4   4     1819.93     2006.29     21.59 o 
   1   4   4       45.58       53.71      0.85 o 
   2   4   4      203.34      206.03      2.63 o 
   3   4   4        9.70       10.62      0.41 o 
   4   4   4       12.57       13.53      0.44 o 
   5   4   4      180.83      189.10      2.51 o 
   6   4   4       53.66       53.88      1.17 o 
   7   4   4        0.68        1.04      0.50 o 
   8   4   4        5.81        5.26      0.45 o 
   9   4   4       71.01       73.08      1.56 o 
  10   4   4        0.29        0.78      0.41 o 
 -12   5   4        0.23        0.24      0.49 o 
 -11   5   4       51.78       47.48      2.41 o 
 -10   5   4        2.63        1.88      0.36 o 
  -9   5   4        2.80        3.00      0.36 o 
  -8   5   4        0.24        0.08      0.23 o 
  -7   5   4        2.51        2.54      0.40 o 
  -6   5   4       18.01       16.98      0.48 o 
  -5   5   4       24.79       22.48      0.51 o 
  -4   5   4      365.92      376.93      4.13 o 
  -3   5   4        0.52        0.51      0.12 o 
  -2   5   4        3.76        2.94      0.73 o 
  -1   5   4     1194.45     1237.22     14.83 o 
   0   5   4       17.92       22.91      0.50 o 
   1   5   4      268.21      291.27      3.66 o 
   2   5   4       47.93       49.02      0.96 o 
   3   5   4       19.18       18.44      0.52 o 
   4   5   4      196.21      200.85      3.02 o 
   5   5   4       91.19       97.55      1.45 o 
   6   5   4       82.65       82.83      1.33 o 
   7   5   4       20.90       16.89      0.68 o 
   8   5   4       59.39       55.25      1.46 o 
   9   5   4        0.16       -0.17      0.38 o 
 -12   6   4        9.99       11.86      1.17 o 
 -11   6   4       11.99       13.00      0.88 o 
 -10   6   4       28.33       24.64      1.79 o 
  -9   6   4       49.66       51.93      1.14 o 
  -8   6   4      144.77      151.06      2.10 o 
  -7   6   4      282.06      264.87      3.39 o 
  -6   6   4       19.96       22.81      0.56 o 
  -5   6   4       13.27       15.58      0.95 o 
  -4   6   4        8.92       13.40      0.45 o 
  -3   6   4        6.62        6.45      0.56 o 
  -2   6   4      320.61      334.09      4.68 o 
  -1   6   4       60.88       77.91      1.28 o 
   0   6   4      100.85      105.47      1.74 o 
   1   6   4      237.27      238.64      4.24 o 
   2   6   4      108.76      114.94      3.96 o 
   3   6   4       13.03       13.27      0.46 o 
   4   6   4        8.87        6.40      0.36 o 
   5   6   4       60.76       61.39      1.04 o 
   6   6   4        1.06        0.98      0.25 o 
   7   6   4        5.45        5.39      0.61 o 
   8   6   4        9.60        9.18      0.59 o 
   9   6   4        0.45       -0.02      0.32 o 
 -11   7   4       24.73       26.56      1.10 o 
 -10   7   4       45.03       47.71      2.33 o 
  -9   7   4        0.54        0.83      0.49 o 
  -8   7   4        5.09        5.58      0.40 o 
  -7   7   4        1.20        0.82      0.25 o 
  -6   7   4      304.55      289.86      3.70 o 
  -5   7   4      249.51      244.08      3.13 o 
  -4   7   4       17.15       21.67      0.50 o 
  -3   7   4      182.53      191.42      2.45 o 
  -2   7   4       69.01       60.07      1.65 o 
  -1   7   4      511.39      517.49      7.33 o 
   0   7   4       31.20       27.81      0.82 o 
   1   7   4      139.66      131.57      2.59 o 
   2   7   4        5.38        3.80      0.52 o 
   3   7   4       36.36       36.47      0.76 o 
   4   7   4        0.62        0.35      0.25 o 
   5   7   4       80.93       73.05      1.20 o 
   6   7   4       22.37       19.97      0.68 o 
   7   7   4        1.06        0.93      0.66 o 
   8   7   4       30.35       28.88      0.96 o 
   9   7   4        3.04        2.68      0.47 o 
 -11   8   4        6.72        5.11      0.78 o 
 -10   8   4       51.72       61.19      1.65 o 
  -9   8   4       28.14       29.30      1.10 o 
  -8   8   4       19.80       19.16      0.58 o 
  -7   8   4       46.86       39.64      0.81 o 
  -6   8   4       95.04      105.64      1.55 o 
  -5   8   4      140.66      148.32      2.04 o 
  -4   8   4       18.14       18.20      0.56 o 
  -3   8   4      145.11      145.71      1.94 o 
  -2   8   4        9.23       11.50      0.52 o 
  -1   8   4      460.54      439.35      6.11 o 
   0   8   4       55.90       58.94      0.99 o 
   1   8   4       64.22       65.53      1.15 o 
   2   8   4       89.08       77.89      1.24 o 
   3   8   4      158.72      152.37      2.14 o 
   4   8   4       28.78       27.24      0.68 o 
   5   8   4       33.40       31.87      0.73 o 
   6   8   4       26.46       25.43      0.79 o 
   7   8   4        1.16        1.51      0.30 o 
   8   8   4       15.83       17.86      0.84 o 
 -10   9   4       10.87       10.67      0.77 o 
  -9   9   4       74.79       80.20      1.56 o 
  -8   9   4       28.54       25.78      0.69 o 
  -7   9   4        1.68        1.58      0.31 o 
  -6   9   4        1.30        0.46      0.26 o 
  -5   9   4       31.36       30.55      0.69 o 
  -4   9   4       99.21      101.39      2.14 o 
  -3   9   4        0.09        0.36      0.28 o 
  -2   9   4       12.13       11.49      0.69 o 
  -1   9   4      138.96      135.35      1.91 o 
   0   9   4      285.47      296.61      3.80 o 
   1   9   4       55.37       51.83      0.95 o 
   2   9   4        8.91       10.24      0.48 o 
   3   9   4       99.78       94.26      1.48 o 
   4   9   4        1.84        1.10      0.29 o 
   5   9   4       25.85       23.66      0.65 o 
   6   9   4       12.61       12.18      0.54 o 
   7   9   4        3.07        3.05      0.36 o 
   8   9   4       10.61        8.80      0.63 o 
  -9  10   4        2.52        3.53      0.45 o 
  -8  10   4        8.45        9.26      0.56 o 
  -7  10   4       31.21       29.30      0.80 o 
  -6  10   4       41.86       44.67      0.89 o 
  -5  10   4      318.11      325.29      4.86 o 
  -4  10   4        2.56        1.48      0.44 o 
  -3  10   4       41.42       44.37      1.02 o 
  -2  10   4       88.70       88.98      1.62 o 
  -1  10   4       34.40       31.72      0.70 o 
   0  10   4      129.10      126.99      1.85 o 
   1  10   4        0.71        0.04      0.23 o 
   2  10   4       67.76       67.13      1.16 o 
   3  10   4       15.01       12.23      0.50 o 
   4  10   4      172.88      160.22      2.29 o 
   5  10   4        9.80        8.35      0.61 o 
   6  10   4        0.15        0.34      0.28 o 
   7  10   4       66.14       68.24      1.33 o 
  -8  11   4       29.98       37.15      1.05 o 
  -7  11   4       93.42       95.20      1.79 o 
  -6  11   4      262.21      269.42      4.14 o 
  -5  11   4        2.20        1.45      0.36 o 
  -4  11   4       54.85       54.18      1.37 o 
  -3  11   4       90.97       90.90      1.65 o 
  -2  11   4      125.42      126.31      2.13 o 
  -1  11   4      126.05      123.59      1.83 o 
   0  11   4        1.37        0.82      0.26 o 
   1  11   4      132.26      143.24      2.08 o 
   2  11   4        3.93        4.15      0.34 o 
   3  11   4      119.87      121.52      1.83 o 
   4  11   4       29.15       30.41      0.79 o 
   5  11   4       17.42       18.07      0.63 o 
   6  11   4       71.41       67.57      1.25 o 
  -7  12   4      131.27      138.85      2.42 o 
  -6  12   4       18.27       17.77      0.73 o 
  -5  12   4       25.44       28.42      0.89 o 
  -4  12   4       60.28       56.84      1.48 o 
  -3  12   4      150.16      148.86      3.03 o 
  -2  12   4       22.93       21.01      0.75 o 
  -1  12   4       14.14       17.75      0.60 o 
   0  12   4       54.11       54.24      1.07 o 
   1  12   4       18.11       19.23      0.65 o 
   2  12   4      133.00      130.67      1.98 o 
   3  12   4       10.02        8.14      0.44 o 
   4  12   4       42.49       49.31      1.04 o 
   5  12   4       67.97       72.90      1.61 o 
  -6  13   4        0.05       -0.23      0.44 o 
  -5  13   4       19.04       17.41      0.80 o 
  -4  13   4      150.84      162.00      3.30 o 
  -3  13   4        2.56        1.71      0.49 o 
  -2  13   4       66.93       64.65      1.38 o 
  -1  13   4        0.46       -0.21      0.36 o 
   0  13   4        6.99        7.46      0.56 o 
   1  13   4       35.44       34.19      1.01 o 
   2  13   4        5.03        6.21      0.42 o 
   3  13   4       19.01       21.24      0.71 o 
  -4  14   4       48.79       50.59      1.48 o 
  -3  14   4       11.25       12.40      0.93 o 
  -2  14   4        3.75        4.35      0.55 o 
  -1  14   4        0.02       -0.23      0.32 o 
   0  14   4      104.17      103.15      1.69 o 
   1  14   4       87.09       88.48      1.51 o 
 -12   1   5        5.76        5.99      0.55 o 
 -11   1   5       15.76       19.26      0.88 o 
 -10   1   5        0.76        0.70      0.33 o 
  -9   1   5       68.80       63.44      1.54 o 
  -8   1   5      269.10      264.64      4.85 o 
  -7   1   5      333.90      348.50      6.23 o 
  -6   1   5      140.87      142.51      2.75 o 
  -5   1   5       15.62       17.19      0.45 o 
  -4   1   5       13.93       15.65      0.36 o 
  -3   1   5      651.72      692.66      8.27 o 
  -2   1   5      398.65      425.50      7.29 o 
  -1   1   5        0.24        0.62      0.22 o 
   0   1   5       20.29       20.56      0.47 o 
   1   1   5       53.14       64.37      0.86 o 
   2   1   5      143.79      148.05      1.59 o 
   3   1   5       29.35       31.95      0.47 o 
   4   1   5        0.27        0.22      0.18 o 
   5   1   5       26.87       25.89      0.63 o 
   6   1   5      323.58      339.24      5.07 o 
   7   1   5      166.37      168.61      2.78 o 
   8   1   5       22.17       20.81      0.78 o 
   9   1   5        0.02       -0.09      0.49 o 
 -12   2   5        2.27        2.43      0.47 o 
 -11   2   5       19.48       16.62      0.82 o 
 -10   2   5        8.74        9.36      0.66 o 
  -9   2   5        7.58        7.87      0.55 o 
  -8   2   5        3.58        2.90      0.70 o 
  -7   2   5      499.60      478.33      8.39 o 
  -6   2   5       47.29       47.48      1.56 o 
  -5   2   5       23.01       29.39      0.66 o 
  -4   2   5       54.74       49.84      0.72 o 
  -3   2   5      291.47      313.95      3.88 o 
  -2   2   5      399.56      408.36      7.07 o 
  -1   2   5       79.53       78.12      1.09 o 
   0   2   5        2.72        4.47      0.23 o 
   1   2   5      174.09      176.34      2.32 o 
   2   2   5      272.33      300.37      3.76 o 
   3   2   5       30.54       30.89      0.55 o 
   4   2   5       64.36       64.51      1.03 o 
   5   2   5       31.14       31.49      0.87 o 
   6   2   5       29.75       28.64      0.87 o 
   7   2   5       27.29       27.61      0.93 o 
   8   2   5       42.23       42.06      1.10 o 
   9   2   5        2.19        2.15      0.41 o 
 -12   3   5       30.94       33.08      1.21 o 
 -11   3   5        0.22        0.70      0.54 o 
 -10   3   5       41.41       46.39      1.32 o 
  -9   3   5        0.65        1.24      0.44 o 
  -8   3   5       21.54       24.12      0.93 o 
  -7   3   5       11.81       11.99      1.40 o 
  -6   3   5        3.65        3.50      0.33 o 
  -5   3   5      512.97      532.52      9.11 o 
  -4   3   5       43.46       43.58      0.84 o 
  -3   3   5      717.87      710.45      9.82 o 
  -2   3   5      223.52      247.99      3.57 o 
  -1   3   5       98.61      106.52      1.46 o 
   0   3   5      304.05      304.32      3.76 o 
   1   3   5       16.06       22.10      0.61 o 
   2   3   5      139.36      131.29      1.81 o 
   3   3   5       31.39       30.24      0.63 o 
   4   3   5      108.27      107.21      1.55 o 
   5   3   5        0.76        0.31      0.33 o 
   6   3   5       76.35       79.11      1.59 o 
   7   3   5        9.04        7.56      0.79 o 
   8   3   5       19.48       18.90      0.78 o 
   9   3   5       24.76       22.68      0.87 o 
 -12   4   5        3.42        2.18      0.55 o 
 -11   4   5       43.41       46.05      1.37 o 
 -10   4   5       10.03        7.27      0.60 o 
  -9   4   5       32.99       32.52      1.32 o 
  -8   4   5      164.89      170.10      3.36 o 
  -7   4   5      171.02      160.55      3.14 o 
  -6   4   5      119.92      109.01      1.79 o 
  -5   4   5       35.70       37.09      0.75 o 
  -4   4   5       62.78       62.90      1.11 o 
  -3   4   5       19.47       14.33      0.69 o 
  -2   4   5      131.89      123.29      1.65 o 
  -1   4   5      417.02      404.06      4.92 o 
   0   4   5       56.64       58.25      0.85 o 
   1   4   5      177.11      174.97      2.32 o 
   2   4   5       71.29       81.71      1.22 o 
   3   4   5       18.81       17.59      0.52 o 
   4   4   5       20.68       18.21      0.55 o 
   5   4   5      139.32      135.62      2.31 o 
   6   4   5       45.82       44.91      1.08 o 
   7   4   5        1.30        0.26      0.32 o 
   8   4   5      102.41      109.53      2.04 o 
   9   4   5        4.01        4.27      0.47 o 
 -12   5   5       76.09       82.98      2.03 o 
 -11   5   5       15.24       15.03      0.82 o 
 -10   5   5       10.92        9.56      0.56 o 
  -9   5   5       33.73       37.47      0.93 o 
  -8   5   5      122.90      123.27      2.10 o 
  -7   5   5      204.00      214.18      2.80 o 
  -6   5   5      164.32      146.70      2.00 o 
  -5   5   5       20.60       15.32      0.43 o 
  -4   5   5        3.05        3.72      0.36 o 
  -3   5   5      790.16      481.01     11.58 o 
  -2   5   5       68.46       68.02      1.16 o 
  -1   5   5      270.22      283.28      3.16 o 
   0   5   5      151.50      136.71      1.89 o 
   1   5   5      237.83      256.96      3.29 o 
   2   5   5      414.16      419.17      5.21 o 
   3   5   5      123.49      117.63      1.69 o 
   4   5   5      438.31      445.42      6.39 o 
   5   5   5       35.68       31.75      0.73 o 
   6   5   5        3.16        3.77      0.41 o 
   7   5   5       66.29       65.18      1.44 o 
   8   5   5        5.00        5.16      0.50 o 
 -11   6   5       42.55       45.08      1.43 o 
 -10   6   5       14.38       14.35      0.68 o 
  -9   6   5      189.30      193.30      3.06 o 
  -8   6   5       63.43       66.03      1.34 o 
  -7   6   5       39.71       41.43      0.81 o 
  -6   6   5        0.24        0.54      0.23 o 
  -5   6   5       50.72       44.63      1.00 o 
  -4   6   5      577.81      581.12      8.09 o 
  -3   6   5       11.95        8.83      0.65 o 
  -2   6   5      306.09      318.97      5.68 o 
  -1   6   5      170.27      174.29      2.64 o 
   0   6   5      589.83      602.10      7.34 o 
   1   6   5     1306.77     1338.02     15.95 o 
   2   6   5       33.57       31.72      0.68 o 
   3   6   5       57.64       56.38      0.98 o 
   4   6   5      248.39      233.35      3.09 o 
   5   6   5       46.25       47.39      0.92 o 
   6   6   5       71.27       68.27      1.85 o 
   7   6   5       37.10       37.12      1.08 o 
   8   6   5       10.08       10.42      0.73 o 
 -11   7   5       11.04       14.10      0.88 o 
 -10   7   5       85.10       85.80      1.65 o 
  -9   7   5        2.05        1.78      0.38 o 
  -8   7   5        8.94        7.73      0.47 o 
  -7   7   5       75.50       76.08      1.37 o 
  -6   7   5        0.66        1.83      0.26 o 
  -5   7   5      251.35      264.50      3.39 o 
  -4   7   5        1.91        2.12      0.39 o 
  -3   7   5      172.70      168.54      2.58 o 
  -2   7   5       34.20       31.22      0.78 o 
  -1   7   5      199.42      202.41      2.69 o 
   0   7   5      369.20      365.77      4.60 o 
   1   7   5       37.67       36.09      0.77 o 
   2   7   5      257.56      254.34      3.33 o 
   3   7   5       40.57       37.31      0.79 o 
   4   7   5       77.44       76.47      1.30 o 
   5   7   5       93.51       90.26      1.47 o 
   6   7   5       39.81       43.94      1.14 o 
   7   7   5        0.20       -0.32      0.32 o 
   8   7   5        0.10       -0.32      0.32 o 
 -10   8   5        6.68        6.38      0.66 o 
  -9   8   5        0.48       -0.10      0.36 o 
  -8   8   5       11.51       10.65      0.58 o 
  -7   8   5       16.15       16.93      0.74 o 
  -6   8   5      123.88      122.55      1.79 o 
  -5   8   5       38.61       40.61      0.80 o 
  -4   8   5       22.59       24.36      0.88 o 
  -3   8   5      257.01      252.44      4.63 o 
  -2   8   5      182.18      176.25      2.73 o 
  -1   8   5        9.63        7.98      0.43 o 
   0   8   5        0.54        0.43      0.23 o 
   1   8   5        0.04       -0.23      0.23 o 
   2   8   5       26.50       24.15      0.66 o 
   3   8   5      246.15      249.37      3.33 o 
   4   8   5       37.59       31.44      0.73 o 
   5   8   5       25.15       26.04      0.73 o 
   6   8   5       22.65       24.06      0.69 o 
   7   8   5        0.09        0.05      0.36 o 
 -10   9   5        9.75       10.63      1.71 o 
  -9   9   5        2.82        1.17      0.38 o 
  -8   9   5       43.86       43.14      0.89 o 
  -7   9   5        3.19        3.87      0.33 o 
  -6   9   5       60.95       58.09      1.22 o 
  -5   9   5       98.04       99.45      1.76 o 
  -4   9   5       25.85       22.80      0.88 o 
  -3   9   5        0.52        1.16      0.37 o 
  -2   9   5      185.71      181.89      2.82 o 
  -1   9   5       77.28       82.08      1.30 o 
   0   9   5       50.15       54.28      0.99 o 
   1   9   5       72.72       68.25      1.16 o 
   2   9   5       12.90       13.29      0.52 o 
   3   9   5        4.97        5.36      0.36 o 
   4   9   5        0.96        1.28      0.28 o 
   5   9   5       16.44       17.01      0.74 o 
   6   9   5       10.93        9.87      0.52 o 
  -9  10   5       81.72       85.35      2.34 o 
  -8  10   5       34.78       31.45      0.93 o 
  -7  10   5        5.51        5.34      0.47 o 
  -6  10   5       46.88       44.70      1.11 o 
  -5  10   5        5.53        6.91      0.47 o 
  -4  10   5      123.07      117.91      2.48 o 
  -3  10   5       72.48       65.97      1.59 o 
  -2  10   5       21.69       20.96      0.68 o 
  -1  10   5      107.65      103.67      1.59 o 
   0  10   5       48.16       51.99      1.08 o 
   1  10   5        0.02        0.15      0.25 o 
   2  10   5        0.40        0.12      0.26 o 
   3  10   5       35.11       36.87      0.83 o 
   4  10   5        0.06       -0.06      0.28 o 
   5  10   5       42.11       45.81      1.21 o 
   6  10   5        4.80        5.82      0.44 o 
  -8  11   5       28.18       31.33      1.44 o 
  -7  11   5        3.56        4.88      0.47 o 
  -6  11   5       19.03       19.82      0.94 o 
  -5  11   5        4.44        3.10      0.41 o 
  -4  11   5        2.20        2.26      0.44 o 
  -3  11   5        1.77        1.40      0.44 o 
  -2  11   5       38.09       39.08      0.99 o 
  -1  11   5       16.75       17.01      0.68 o 
   0  11   5       45.24       46.35      0.95 o 
   1  11   5        2.90        2.86      0.33 o 
   2  11   5        6.93        6.61      0.45 o 
   3  11   5        0.01       -0.23      0.31 o 
   4  11   5       58.17       57.11      1.12 o 
   5  11   5       33.63       36.91      0.92 o 
  -7  12   5        5.00        7.30      0.56 o 
  -6  12   5        1.56        1.41      0.41 o 
  -5  12   5        4.16        3.97      0.47 o 
  -4  12   5        0.05        0.70      0.44 o 
  -3  12   5       33.94       37.83      1.26 o 
  -2  12   5        7.38        7.25      0.60 o 
  -1  12   5       21.04       19.13      0.72 o 
   0  12   5        7.25        7.26      0.44 o 
   1  12   5        4.70        4.48      0.40 o 
   2  12   5        0.91        1.13      0.31 o 
   3  12   5        6.32        5.30      0.44 o 
   4  12   5        2.19        2.25      0.36 o 
  -5  13   5       54.94       59.16      1.38 o 
  -4  13   5       12.21        9.31      0.86 o 
  -3  13   5       28.70       30.45      2.02 o 
  -2  13   5       10.33        9.60      1.09 o 
  -1  13   5        0.21        0.00      0.36 o 
   0  13   5        0.23        0.39      0.31 o 
   1  13   5       10.29        7.88      0.65 o 
   2  13   5       11.78       11.90      0.58 o 
 -12   0   6        2.09        1.24      0.62 o 
 -11   0   6        5.98        5.76      0.78 o 
 -10   0   6      155.39      138.31      4.05 o 
  -9   0   6       21.67       17.12      1.25 o 
  -8   0   6       39.03       38.76      1.71 o 
  -7   0   6       35.57       29.42      1.40 o 
  -6   0   6      342.43      337.07      8.58 o 
  -5   0   6      514.91      504.32     12.49 o 
  -4   0   6      399.59      416.88      7.17 o 
  -3   0   6      576.98      632.53     15.32 o 
  -2   0   6      196.49      194.37      3.58 o 
  -1   0   6      292.65      304.76      7.64 o 
   0   0   6      306.84      299.94      7.64 o 
   1   0   6       22.57       22.46      0.56 o 
   2   0   6        5.87        6.19      0.38 o 
   3   0   6        2.89        1.11      0.47 o 
   4   0   6      348.45      354.18      6.39 o 
   5   0   6       11.04       13.54      1.09 o 
   6   0   6      308.04      320.33      8.57 o 
   7   0   6        6.01        7.47      1.09 o 
   8   0   6        0.11       -0.47      0.62 o 
 -12   1   6        2.30        1.87      0.55 o 
 -11   1   6       11.24       11.61      0.77 o 
 -10   1   6        1.68        2.10      0.44 o 
  -9   1   6       45.53       45.38      1.32 o 
  -8   1   6        0.97        1.32      0.44 o 
  -7   1   6      350.27      342.62      6.18 o 
  -6   1   6       52.17       52.37      1.87 o 
  -5   1   6        0.15        1.40      0.54 o 
  -4   1   6      243.41      246.24      3.12 o 
  -3   1   6       11.55       11.28      0.49 o 
  -2   1   6      505.21      508.31      7.13 o 
  -1   1   6      182.46      180.62      3.31 o 
   0   1   6      181.88      178.30      2.70 o 
   1   1   6       73.58       70.96      1.10 o 
   2   1   6       19.44       21.99      0.50 o 
   3   1   6      199.44      203.58      2.39 o 
   4   1   6        5.82        4.29      0.43 o 
   5   1   6       32.83       30.98      0.87 o 
   6   1   6       36.20       34.38      0.96 o 
   7   1   6       75.09       78.49      2.09 o 
   8   1   6       70.60       77.68      2.09 o 
 -12   2   6       33.29       33.00      1.21 o 
 -11   2   6       13.68       11.66      0.86 o 
 -10   2   6        3.56        2.54      0.54 o 
  -9   2   6       58.73       58.77      1.54 o 
  -8   2   6      360.83      351.39      6.34 o 
  -7   2   6      228.64      232.18      4.36 o 
  -6   2   6        9.20       10.92      0.71 o 
  -5   2   6      381.68      382.99      5.46 o 
  -4   2   6        7.75        5.41      0.32 o 
  -3   2   6       84.41       71.20      1.25 o 
  -2   2   6        8.16        8.45      0.41 o 
  -1   2   6       15.89       18.34      0.97 o 
   0   2   6      168.55      166.99      2.58 o 
   1   2   6       32.40       29.03      0.60 o 
   2   2   6      723.23      730.28      8.83 o 
   3   2   6        0.01        0.17      0.20 o 
   4   2   6       93.36      102.55      1.86 o 
   5   2   6        5.09        3.61      0.41 o 
   6   2   6       18.34       17.10      0.95 o 
   7   2   6      106.95      104.79      1.97 o 
   8   2   6        1.96        2.83      0.60 o 
 -12   3   6       20.55       17.45      0.93 o 
 -11   3   6       26.90       28.95      1.10 o 
 -10   3   6       25.60       26.98      1.04 o 
  -9   3   6      158.07      153.02      3.14 o 
  -8   3   6        0.93        1.00      0.37 o 
  -7   3   6       33.65       36.12      1.04 o 
  -6   3   6      162.57      160.53      3.14 o 
  -5   3   6       88.06       92.02      1.55 o 
  -4   3   6      189.23      194.39      2.94 o 
  -3   3   6       23.62       22.10      0.74 o 
  -2   3   6        1.84        0.86      0.31 o 
  -1   3   6      662.74      696.88      8.38 o 
   0   3   6      378.79      386.88      4.78 o 
   2   3   6        8.14        6.45      0.36 o 
   3   3   6       68.13       65.69      1.10 o 
   4   3   6       35.76       33.74      1.84 o 
   5   3   6       95.21       97.31      2.09 o 
   6   3   6       16.07       17.38      0.94 o 
   7   3   6        2.50        1.45      0.41 o 
   8   3   6        3.65        3.77      0.50 o 
 -11   4   6        0.01        0.73      0.49 o 
 -10   4   6       46.31       48.64      1.37 o 
  -9   4   6        0.01       -0.22      0.37 o 
  -8   4   6       35.08       31.40      1.04 o 
  -7   4   6       28.91       23.85      0.93 o 
  -6   4   6        1.44        1.59      0.39 o 
  -5   4   6        7.32        8.84      0.40 o 
  -4   4   6        0.46       -0.20      0.25 o 
  -3   4   6       37.38       37.20      0.66 o 
  -2   4   6       10.86       11.35      0.43 o 
  -1   4   6      250.83      261.31      6.07 o 
   0   4   6        4.99        5.24      0.31 o 
   1   4   6       62.70       61.40      1.48 o 
   2   4   6       31.13       29.61      0.68 o 
   3   4   6        0.96        0.39      0.23 o 
   4   4   6       74.51       70.43      1.30 o 
   5   4   6        8.42        7.92      0.50 o 
   6   4   6       13.83       15.07      0.68 o 
   7   4   6        0.17        0.31      0.36 o 
   8   4   6       11.65       11.98      0.72 o 
 -11   5   6        0.54        1.02      0.42 o 
 -10   5   6       96.55       97.20      1.83 o 
  -9   5   6        3.27        4.02      0.41 o 
  -8   5   6       66.60       63.84      1.31 o 
  -7   5   6       21.90       22.27      0.71 o 
  -6   5   6       29.17       27.91      0.63 o 
  -5   5   6        0.44        0.07      0.20 o 
  -4   5   6        0.84        0.69      0.23 o 
  -3   5   6       11.46       10.71      0.51 o 
  -2   5   6       40.92       49.88      4.05 o 
  -1   5   6      862.72      890.95     12.35 o 
   0   5   6       26.79       27.61      0.66 o 
   1   5   6      276.40      284.77      3.68 o 
   2   5   6       18.57       16.75      0.70 o 
   3   5   6       18.66       20.01      0.57 o 
   4   5   6       18.07       16.02      0.62 o 
   5   5   6       13.25       13.44      0.63 o 
   6   5   6       19.16       16.41      0.72 o 
   7   5   6        0.03       -0.08      0.50 o 
 -11   6   6        0.00       -0.36      0.36 o 
 -10   6   6        1.06       -0.10      0.36 o 
  -9   6   6       21.13       22.82      0.78 o 
  -8   6   6       45.60       47.21      1.07 o 
  -7   6   6      116.14      100.66      1.79 o 
  -6   6   6      101.36      104.75      1.55 o 
  -5   6   6      116.49      115.99      1.71 o 
  -4   6   6        0.41        0.20      0.23 o 
  -3   6   6       17.58       17.76      0.77 o 
  -2   6   6        2.90        3.09      0.44 o 
  -1   6   6       15.35       16.98      0.92 o 
   0   6   6       40.90       47.75      0.91 o 
   1   6   6        1.21        2.44      0.32 o 
   2   6   6       13.38       11.97      0.52 o 
   3   6   6       35.68       35.07      0.96 o 
   4   6   6       22.46       23.01      0.64 o 
   5   6   6       31.27       32.06      0.99 o 
   6   6   6        2.35        2.07      0.41 o 
   7   6   6        8.52        5.81      0.72 o 
 -10   7   6        0.00       -0.44      0.44 o 
  -9   7   6       89.41       94.71      1.79 o 
  -8   7   6        4.76        3.65      0.42 o 
  -7   7   6        0.03        0.26      0.32 o 
  -6   7   6        1.71        0.85      0.25 o 
  -5   7   6       24.82       23.23      0.71 o 
  -4   7   6        0.15        0.00      0.33 o 
  -3   7   6        0.04        0.23      0.33 o 
  -2   7   6        0.98        0.88      0.27 o 
  -1   7   6       14.36       13.22      0.56 o 
   0   7   6      346.03      353.52      4.52 o 
   1   7   6        0.02        0.27      0.23 o 
   2   7   6        1.16        1.04      0.26 o 
   3   7   6       48.98       45.75      0.93 o 
   4   7   6        0.00       -0.28      0.28 o 
   5   7   6       10.16        7.35      0.54 o 
   6   7   6       45.86       43.69      1.20 o 
   7   7   6        1.00        0.67      0.45 o 
 -10   8   6        3.37        2.54      0.45 o 
  -9   8   6        1.58        2.05      0.38 o 
  -8   8   6        0.04       -0.32      0.32 o 
  -7   8   6      129.72      125.93      2.70 o 
  -6   8   6        0.22        0.67      0.32 o 
  -5   8   6       38.53       41.38      1.02 o 
  -4   8   6       78.87       76.13      1.76 o 
  -3   8   6       12.57       12.64      0.77 o 
  -2   8   6       21.86       22.83      0.72 o 
  -1   8   6        0.80       -0.27      0.27 o 
   0   8   6       78.07       78.48      1.30 o 
   1   8   6        5.79        5.66      0.36 o 
   2   8   6       82.24       79.43      1.36 o 
   3   8   6        1.43        0.51      0.28 o 
   4   8   6       60.90       59.99      1.14 o 
   5   8   6        5.98        4.20      0.36 o 
   6   8   6        7.98        7.17      0.59 o 
  -9   9   6        7.01        7.73      1.17 o 
  -8   9   6       46.90       52.25      2.72 o 
  -7   9   6       24.71       25.45      0.84 o 
  -6   9   6       28.23       28.98      0.86 o 
  -5   9   6        0.40        0.00      0.37 o 
  -4   9   6       79.14       76.30      2.10 o 
  -3   9   6       45.21       45.24      1.32 o 
  -2   9   6       69.53       72.86      1.76 o 
  -1   9   6       36.19       36.83      0.93 o 
   0   9   6       11.50       10.93      0.50 o 
   1   9   6      144.64      145.45      2.12 o 
   2   9   6        1.67        0.35      0.49 o 
   3   9   6       18.54       19.48      0.62 o 
   4   9   6       20.90       21.42      0.65 o 
   5   9   6        2.02        2.21      0.36 o 
  -8  10   6       30.22       30.63      1.20 o 
  -7  10   6       25.14       29.77      0.93 o 
  -6  10   6        5.80        3.99      0.43 o 
  -5  10   6       37.50       41.25      1.07 o 
  -4  10   6       13.58       10.89      0.71 o 
  -3  10   6       82.94       83.76      1.98 o 
  -2  10   6        2.69        2.49      0.44 o 
  -1  10   6       44.74       46.37      1.11 o 
   0  10   6       64.62       60.87      1.13 o 
   1  10   6       16.02       16.90      0.62 o 
   2  10   6       32.80       36.75      0.85 o 
   3  10   6       12.36        9.98      0.54 o 
   4  10   6       31.90       36.76      0.90 o 
  -7  11   6        8.04        8.77      0.59 o 
  -6  11   6        0.74        0.81      0.38 o 
  -5  11   6       20.92       22.72      0.84 o 
  -4  11   6      151.47      162.76      3.30 o 
  -3  11   6        0.13        0.31      0.44 o 
  -2  11   6       62.24       64.21      1.70 o 
  -1  11   6       15.93       15.03      1.25 o 
   0  11   6       36.63       40.91      0.93 o 
   1  11   6       13.09       12.04      0.56 o 
   2  11   6        0.02       -0.19      0.28 o 
   3  11   6       19.81       21.17      0.71 o 
  -5  12   6       67.05       63.77      1.60 o 
  -4  12   6       24.70       26.39      1.71 o 
  -3  12   6       39.76       42.99      1.37 o 
  -2  12   6       20.36       21.27      0.99 o 
  -1  12   6       33.54       35.64      2.10 o 
   0  12   6       53.93       52.69      1.07 o 
   1  12   6        4.87        4.59      0.42 o 
   2  12   6       18.20       18.41      0.68 o 
 -11   1   7        1.12        2.07      0.49 o 
 -10   1   7        3.57        2.86      0.49 o 
  -9   1   7       24.00       22.19      0.93 o 
  -8   1   7      104.11      109.24      2.37 o 
  -7   1   7       45.58       44.82      1.26 o 
  -6   1   7        3.25        3.19      0.44 o 
  -5   1   7       51.00       51.93      1.32 o 
  -4   1   7       13.02       14.50      0.71 o 
  -3   1   7        8.26        9.97      0.65 o 
  -2   1   7       37.12       37.31      0.81 o 
  -1   1   7       18.12       18.43      0.54 o 
   0   1   7       10.74        9.64      0.45 o 
   1   1   7       35.36       38.48      0.76 o 
   2   1   7        0.89        1.13      0.21 o 
   3   1   7        1.06        0.52      0.27 o 
   4   1   7       29.09       29.73      0.95 o 
   5   1   7        9.25        8.09      0.66 o 
   6   1   7       33.42       31.15      1.26 o 
   7   1   7       24.02       22.11      1.10 o 
 -11   2   7        1.01        0.86      0.44 o 
 -10   2   7        3.59        2.56      0.54 o 
  -9   2   7       11.48        8.88      0.66 o 
  -8   2   7       29.14       26.76      1.32 o 
  -7   2   7        3.35        3.21      0.44 o 
  -6   2   7       29.43       28.96      0.99 o 
  -5   2   7        3.11        2.52      0.37 o 
  -4   2   7       22.78       21.67      0.62 o 
  -3   2   7        9.78        8.79      0.57 o 
  -2   2   7      190.27      191.14      2.51 o 
  -1   2   7       96.53       95.64      1.62 o 
   0   2   7        1.11        1.30      0.27 o 
   1   2   7        1.33        1.39      0.23 o 
   2   2   7        3.46        3.28      0.31 o 
   3   2   7       12.92       11.96      0.59 o 
   4   2   7        0.37        0.03      0.51 o 
   5   2   7        0.06       -0.29      0.29 o 
   6   2   7        0.57        1.17      0.55 o 
   7   2   7       49.79       51.97      1.79 o 
 -11   3   7        1.50        1.32      0.44 o 
 -10   3   7       23.22       22.10      0.99 o 
  -9   3   7        0.03        0.31      0.47 o 
  -8   3   7       21.81       22.34      0.93 o 
  -7   3   7       75.35       86.93      1.97 o 
  -6   3   7      321.34      300.63      5.51 o 
  -5   3   7       39.99       36.24      1.08 o 
  -4   3   7       27.10       22.36      0.55 o 
  -3   3   7      124.16      131.05      2.10 o 
  -2   3   7      180.46      186.11      2.45 o 
  -1   3   7      166.18      164.31      2.61 o 
   0   3   7      101.27      101.23      2.15 o 
   1   3   7        8.60        8.50      0.39 o 
   2   3   7      105.15      107.68      1.59 o 
   3   3   7       14.19       13.50      0.66 o 
   4   3   7       11.60       11.61      0.59 o 
   5   3   7        6.26        4.78      0.47 o 
   6   3   7       41.04       45.34      1.20 o 
   7   3   7       41.99       39.48      1.43 o 
 -11   4   7       54.27       55.47      1.59 o 
 -10   4   7        0.02        0.02      0.54 o 
  -9   4   7       49.15       50.37      1.42 o 
  -8   4   7       15.78       15.74      0.82 o 
  -7   4   7       50.64       48.25      1.31 o 
  -6   4   7       26.83       30.92      0.84 o 
  -5   4   7       56.74       51.68      1.10 o 
  -4   4   7       80.57       79.50      1.24 o 
  -3   4   7       77.47       82.23      1.43 o 
  -2   4   7      451.99      465.57      6.64 o 
  -1   4   7        4.12        3.20      0.36 o 
   0   4   7       53.60       54.56      1.14 o 
   1   4   7      198.61      193.80      2.61 o 
   2   4   7       48.89       55.55      1.16 o 
   3   4   7       88.03       84.04      1.37 o 
   4   4   7       63.37       67.15      1.47 o 
   5   4   7       39.73       41.73      1.14 o 
   6   4   7       34.55       36.56      1.18 o 
 -10   5   7       45.31       49.35      1.25 o 
  -9   5   7       11.94       10.16      0.71 o 
  -8   5   7       25.30       24.51      0.80 o 
  -7   5   7       94.58       98.50      1.79 o 
  -6   5   7        3.20        3.34      0.34 o 
  -5   5   7       77.49       84.07      1.32 o 
  -4   5   7        4.41        4.96      0.54 o 
  -3   5   7      120.92      112.39      2.31 o 
  -2   5   7       72.96       72.68      1.95 o 
  -1   5   7       14.66       16.24      0.63 o 
   0   5   7       43.06       45.59      1.12 o 
   1   5   7        3.16        2.37      0.38 o 
   2   5   7      272.93      272.86      3.71 o 
   3   5   7       73.83       74.63      1.30 o 
   4   5   7       13.83       16.48      0.72 o 
   5   5   7       33.94       31.29      1.21 o 
   6   5   7       34.44       35.64      1.37 o 
 -10   6   7       23.06       22.76      1.20 o 
  -9   6   7       11.16        9.94      0.56 o 
  -8   6   7        0.52        0.32      0.38 o 
  -7   6   7       27.71       27.41      0.85 o 
  -6   6   7      167.08      167.86      2.72 o 
  -5   6   7        8.22        7.89      0.47 o 
  -4   6   7       10.02       13.00      0.78 o 
  -3   6   7       25.34       28.33      0.99 o 
  -2   6   7       77.23       75.37      1.76 o 
  -1   6   7        0.58        2.09      0.75 o 
   0   6   7       40.51       43.11      0.87 o 
   1   6   7        0.06        0.18      0.25 o 
   2   6   7        3.53        3.46      0.36 o 
   3   6   7       77.03       80.09      1.37 o 
   4   6   7       10.04        8.39      0.59 o 
   5   6   7       87.10       88.75      1.86 o 
   6   6   7       11.96       12.09      0.78 o 
 -10   7   7        9.83        9.14      0.59 o 
  -9   7   7        6.24        5.80      0.56 o 
  -8   7   7       76.50       77.10      1.55 o 
  -7   7   7       20.53       21.67      0.93 o 
  -6   7   7       44.87       41.48      1.31 o 
  -5   7   7       22.47       25.85      0.80 o 
  -4   7   7       47.61       44.17      1.32 o 
  -3   7   7       35.73       40.56      1.21 o 
  -2   7   7      124.18      118.12      2.48 o 
  -1   7   7      105.24      111.86      2.04 o 
   0   7   7        2.72        4.34      0.36 o 
   1   7   7      196.42      191.38      2.67 o 
   2   7   7       56.49       59.55      1.14 o 
   3   7   7        7.60        5.16      0.42 o 
   4   7   7       83.42       88.89      1.84 o 
   5   7   7        1.57        1.29      0.41 o 
  -9   8   7      116.38      124.60      3.35 o 
  -8   8   7        4.94        5.55      0.66 o 
  -7   8   7       20.59       19.64      1.32 o 
  -6   8   7        0.07        0.47      0.47 o 
  -5   8   7        7.76        7.22      0.68 o 
  -4   8   7      239.59      249.12      4.68 o 
  -3   8   7       60.52       56.19      1.48 o 
  -2   8   7       19.06       19.77      0.88 o 
  -1   8   7       22.82       22.00      0.75 o 
   0   8   7      177.41      178.92      2.53 o 
   1   8   7      177.65      177.56      2.53 o 
   2   8   7        0.71        0.93      0.31 o 
   3   8   7       34.08       38.64      1.18 o 
   4   8   7        0.49        0.87      0.72 o 
  -8   9   7       14.50       16.77      1.04 o 
  -7   9   7        1.19        0.45      0.49 o 
  -6   9   7        6.53        6.18      0.47 o 
  -5   9   7       31.31       31.13      0.95 o 
  -4   9   7       10.92       12.06      0.93 o 
  -3   9   7       75.91       74.49      1.76 o 
  -2   9   7        0.14       -0.39      0.44 o 
  -1   9   7       53.26       48.94      1.71 o 
   0   9   7       26.31       24.49      0.74 o 
   1   9   7        0.52        0.23      0.31 o 
   2   9   7        0.10        0.51      0.31 o 
   3   9   7        1.21        1.22      0.34 o 
   4   9   7       33.19       36.17      0.92 o 
  -7  10   7        4.37        4.24      0.60 o 
  -6  10   7        0.05       -0.28      0.32 o 
  -5  10   7       24.14       23.50      1.21 o 
  -4  10   7        3.45        4.25      0.55 o 
  -3  10   7        5.17        6.33      0.78 o 
  -2  10   7        9.40        8.67      1.48 o 
  -1  10   7        3.20        3.08      0.55 o 
   0  10   7        5.78        4.50      0.40 o 
   1  10   7        1.05        0.23      0.31 o 
   2  10   7        1.96        1.17      0.33 o 
   3  10   7        3.10        2.61      0.36 o 
  -5  11   7        2.97        2.84      0.47 o 
  -4  11   7        1.17        1.05      0.49 o 
  -3  11   7        2.32        2.13      0.55 o 
  -2  11   7       28.06       25.84      1.32 o 
  -1  11   7        1.21        0.86      0.54 o 
   0  11   7        7.71        7.31      0.66 o 
   1  11   7       11.76        9.77      0.52 o 
 -11   0   8        2.92        2.18      0.78 o 
 -10   0   8        2.93        1.71      0.62 o 
  -9   0   8       25.45       28.02      1.56 o 
  -8   0   8       80.13       81.74      2.80 o 
  -7   0   8       96.63      105.10      3.27 o 
  -6   0   8       51.01       46.86      1.87 o 
  -5   0   8       60.42       64.45      2.34 o 
  -4   0   8        0.28        1.09      0.47 o 
  -3   0   8       31.38       29.42      1.40 o 
  -2   0   8        6.98        8.73      0.60 o 
  -1   0   8       58.20       57.29      2.02 o 
   0   0   8       56.52       58.27      1.48 o 
   1   0   8       18.24       18.52      1.25 o 
   2   0   8      194.34      195.04      5.45 o 
   3   0   8        1.81        1.87      0.62 o 
   4   0   8       29.87       31.28      1.71 o 
   5   0   8        0.20        0.00      0.78 o 
   6   0   8       15.55       13.70      1.40 o 
 -11   1   8       18.41       20.70      0.99 o 
 -10   1   8        0.15        0.40      0.62 o 
  -9   1   8       43.30       42.51      2.10 o 
  -8   1   8        1.04        1.56      0.44 o 
  -7   1   8        2.36        1.71      0.44 o 
  -6   1   8        7.17        7.74      0.55 o 
  -5   1   8       21.23       17.67      0.82 o 
  -4   1   8      136.75      140.67      2.81 o 
  -3   1   8       53.07       51.53      1.11 o 
  -2   1   8      123.46      127.18      2.10 o 
  -1   1   8       56.21       62.43      1.09 o 
   0   1   8       80.08       81.96      1.28 o 
   1   1   8       59.89       56.06      1.16 o 
   2   1   8        2.45        2.51      0.62 o 
   3   1   8       26.70       31.31      3.81 o 
   4   1   8       11.09        8.68      0.71 o 
   5   1   8       31.18       32.33      1.21 o 
 -10   2   8       59.80       60.40      1.65 o 
  -9   2   8        0.74        0.62      0.44 o 
  -8   2   8        6.28        5.81      0.86 o 
  -7   2   8       43.56       40.69      1.26 o 
  -6   2   8       80.07       75.68      1.81 o 
  -5   2   8       18.83       23.34      1.32 o 
  -4   2   8       22.78       21.50      0.86 o 
  -3   2   8      137.62      144.86      2.06 o 
  -2   2   8       23.39       24.44      0.88 o 
  -1   2   8      146.52      148.68      3.74 o 
   0   2   8      114.41      124.16      2.13 o 
   1   2   8       71.16       70.89      1.41 o 
   2   2   8        0.46        0.28      0.32 o 
   3   2   8        3.60        3.86      0.45 o 
   4   2   8       52.75       51.61      1.54 o 
   5   2   8        4.61        2.92      0.86 o 
 -10   3   8       51.78       50.73      1.95 o 
  -9   3   8        1.37        0.93      0.78 o 
  -8   3   8        8.93       11.65      2.41 o 
  -7   3   8      269.41      261.75      5.06 o 
  -6   3   8        3.12        4.82      0.49 o 
  -5   3   8        0.61        1.03      0.29 o 
  -4   3   8       43.19       46.49      1.05 o 
  -3   3   8       18.40       20.77      1.71 o 
  -2   3   8       60.36       55.03      1.43 o 
  -1   3   8       67.71       65.13      1.29 o 
   0   3   8       16.46       21.92      0.72 o 
   1   3   8        7.73        6.86      0.47 o 
   2   3   8       38.78       35.97      0.99 o 
   3   3   8       71.20       73.32      1.53 o 
   4   3   8        6.18        5.79      0.59 o 
   5   3   8       37.62       40.86      1.43 o 
 -10   4   8        2.75        3.51      0.47 o 
  -9   4   8       15.54       14.28      0.68 o 
  -8   4   8       46.70       47.16      1.14 o 
  -7   4   8      112.45      111.54      2.07 o 
  -6   4   8        0.59        1.04      0.32 o 
  -5   4   8       15.37       13.54      0.77 o 
  -4   4   8        4.04        3.99      0.62 o 
  -3   4   8       20.63       19.07      0.88 o 
  -2   4   8       22.32       22.73      0.88 o 
  -1   4   8       39.21       34.52      0.90 o 
   0   4   8        0.16        1.03      0.72 o 
   1   4   8       39.79       38.97      0.98 o 
   2   4   8       26.72       26.10      0.73 o 
   3   4   8        5.09        5.58      0.60 o 
   4   4   8        1.95        3.14      0.45 o 
   5   4   8        0.01       -0.12      0.38 o 
 -10   5   8       15.45       16.06      0.84 o 
  -9   5   8       15.45       13.46      0.68 o 
  -8   5   8        7.16        5.68      0.47 o 
  -7   5   8       20.46       22.94      1.01 o 
  -6   5   8       29.06       28.06      1.15 o 
  -5   5   8       20.59       22.14      0.93 o 
  -4   5   8        0.87        1.00      0.32 o 
  -3   5   8        7.02        5.68      0.55 o 
  -2   5   8        1.04        1.17      0.44 o 
  -1   5   8       61.34       56.94      1.20 o 
   0   5   8        0.03        0.34      0.29 o 
   1   5   8        0.09        0.56      0.28 o 
   2   5   8        0.22        0.35      0.37 o 
   3   5   8        1.19        0.67      0.36 o 
   4   5   8        0.30        0.63      0.38 o 
  -9   6   8        4.74        5.17      0.50 o 
  -8   6   8        0.83        0.47      0.44 o 
  -7   6   8       36.41       28.89      1.71 o 
  -6   6   8        1.18        0.54      0.70 o 
  -5   6   8        0.57        0.09      0.47 o 
  -4   6   8        0.07       -0.07      0.37 o 
  -3   6   8        3.39        2.53      0.44 o 
  -2   6   8        0.01        0.54      0.44 o 
  -1   6   8       65.58       69.99      1.70 o 
   0   6   8      102.15      101.65      1.88 o 
   1   6   8        4.88        4.75      0.40 o 
   2   6   8        3.32        3.10      0.34 o 
   3   6   8        0.70        0.48      0.38 o 
   4   6   8        0.04       -0.10      0.36 o 
  -8   7   8       11.46       13.67      0.93 o 
  -7   7   8        8.39        7.09      0.78 o 
  -6   7   8        3.77        2.78      1.25 o 
  -5   7   8       19.21       19.79      1.04 o 
  -4   7   8       52.33       55.03      1.48 o 
  -3   7   8        0.30        0.31      0.44 o 
  -2   7   8        0.98        1.01      0.54 o 
  -1   7   8       40.27       38.21      1.21 o 
   0   7   8       10.54        8.92      0.89 o 
   1   7   8        1.00        1.02      0.33 o 
   2   7   8        0.07       -0.19      0.31 o 
   3   7   8        0.41        0.51      0.38 o 
  -8   8   8       58.23       60.58      1.75 o 
  -7   8   8        1.24        2.71      0.60 o 
  -6   8   8        2.29        1.54      0.49 o 
  -5   8   8       22.97       23.06      1.04 o 
  -4   8   8       23.07       23.29      0.99 o 
  -3   8   8        7.31        5.61      0.70 o 
  -2   8   8        7.65        6.72      0.66 o 
  -1   8   8        1.68        2.93      0.49 o 
   0   8   8        1.82        0.86      0.49 o 
   1   8   8       28.65       28.60      0.79 o 
   2   8   8        5.51        6.25      0.58 o 
  -6   9   8       23.12       21.83      1.25 o 
  -5   9   8        2.40        1.72      0.41 o 
  -4   9   8       24.80       31.32      1.10 o 
  -3   9   8        2.32        1.17      0.44 o 
  -2   9   8       13.77       14.24      0.88 o 
  -1   9   8        0.00        0.08      0.54 o 
   0   9   8       35.95       36.66      1.26 o 
   1   9   8        1.80        1.35      0.34 o 
  -5  10   8        2.77        1.83      0.40 o 
  -4  10   8       35.14       33.42      1.21 o 
  -3  10   8       38.61       40.88      1.32 o 
  -2  10   8        5.19        4.82      0.60 o 
  -1  10   8       26.60       25.03      1.04 o 
   0  10   8       15.38       15.43      0.93 o 
  -9   1   9        3.55        3.59      0.55 o 
  -8   1   9       19.62       18.28      0.93 o 
  -7   1   9        4.29        4.10      0.55 o 
  -6   1   9       35.21       35.72      1.21 o 
  -5   1   9        0.00        0.07      0.47 o 
  -4   1   9        0.53        0.54      0.44 o 
  -3   1   9       17.84       16.97      0.88 o 
  -2   1   9        0.60        0.73      0.36 o 
  -1   1   9       23.38       24.36      0.90 o 
   0   1   9       52.46       51.38      1.17 o 
   1   1   9        7.15        6.71      0.66 o 
   2   1   9        8.27        8.48      0.78 o 
   3   1   9        0.19       -0.44      0.44 o 
   4   1   9        2.40        1.63      0.55 o 
  -9   2   9       15.48       16.36      0.93 o 
  -8   2   9       31.37       32.58      1.15 o 
  -7   2   9        1.73        1.49      0.49 o 
  -6   2   9        0.01       -0.02      0.37 o 
  -5   2   9       15.82       16.22      0.82 o 
  -4   2   9       11.67       12.12      0.86 o 
  -3   2   9        0.06       -0.39      0.39 o 
  -2   2   9       14.26       18.78      0.82 o 
  -1   2   9        2.91        1.80      0.44 o 
   0   2   9       43.87       40.02      1.07 o 
   1   2   9       38.25       38.30      1.21 o 
   2   2   9        1.52        1.24      0.62 o 
   3   2   9       11.26       13.07      0.88 o 
  -9   3   9        0.46        0.70      0.70 o 
  -8   3   9        2.14        1.85      0.49 o 
  -7   3   9        0.01        0.31      0.44 o 
  -6   3   9        4.52        3.43      0.41 o 
  -5   3   9        9.30        9.96      0.77 o 
  -4   3   9        3.85        4.05      0.55 o 
  -3   3   9        0.75        1.01      0.44 o 
  -2   3   9       22.39       19.93      0.88 o 
  -1   3   9       45.30       49.49      1.37 o 
   0   3   9        0.04       -0.20      0.50 o 
   1   3   9        2.18        1.09      0.62 o 
   2   3   9       21.49       24.30      1.10 o 
   3   3   9        4.99        7.00      0.66 o 
  -9   4   9       10.74        9.66      0.66 o 
  -8   4   9       28.79       24.89      0.89 o 
  -7   4   9        2.48        1.47      0.49 o 
  -6   4   9       35.96       38.66      1.37 o 
  -5   4   9       14.14       12.39      2.18 o 
  -4   4   9       18.96       20.11      0.99 o 
  -3   4   9       14.08        8.25      0.93 o 
  -2   4   9       29.45       33.00      1.79 o 
  -1   4   9       11.74       10.49      1.48 o 
   0   4   9       17.68       18.36      0.92 o 
   1   4   9        0.25       -0.31      0.36 o 
   2   4   9        2.54        3.15      0.60 o 
   3   4   9       32.23       37.68      1.14 o 
  -8   5   9       26.16       28.06      1.15 o 
  -7   5   9        0.08        1.11      0.49 o 
  -6   5   9       67.38       61.22      1.70 o 
  -5   5   9       61.83       62.04      1.75 o 
  -4   5   9       54.52       48.95      1.48 o 
  -3   5   9        8.05       10.22      1.09 o 
  -2   5   9      123.48      126.01      3.66 o 
  -1   5   9       86.26       87.02      2.03 o 
   0   5   9        6.96        8.12      0.66 o 
   1   5   9       32.49       33.94      0.98 o 
   2   5   9        1.93        3.42      1.09 o 
  -7   6   9       53.82       47.87      1.54 o 
  -6   6   9       13.13       15.40      1.17 o 
  -5   6   9       11.81        9.67      0.82 o 
  -4   6   9       77.36       81.21      2.08 o 
  -3   6   9        0.03        0.08      0.44 o 
  -2   6   9       38.43       40.76      1.48 o 
  -1   6   9        2.33        1.61      0.49 o 
   0   6   9       20.49       22.64      0.97 o 
   1   6   9       22.27       25.65      1.31 o 
   2   6   9       16.57       17.99      0.84 o 
  -6   7   9        7.01        7.32      0.71 o 
  -5   7   9       11.14       11.53      0.88 o 
  -4   7   9        0.30       -0.45      0.54 o 
  -3   7   9       87.79       89.75      2.14 o 
  -2   7   9       17.54       14.48      0.88 o 
  -1   7   9        1.63        1.50      0.49 o 
   0   7   9        2.49        2.41      0.55 o 
   1   7   9        4.17        5.32      0.60 o 
  -5   8   9       10.41        9.15      0.82 o 
  -4   8   9        0.03       -0.62      0.62 o 
  -3   8   9        9.91        9.79      2.41 o 
  -2   8   9       18.63       19.61      1.71 o 
  -1   8   9        1.39        1.32      0.55 o 
  -7   0  10        7.07        5.45      0.93 o 
  -6   0  10        3.61        2.96      0.78 o 
  -5   0  10        0.01       -0.31      0.62 o 
  -4   0  10        3.96        3.27      0.78 o 
  -2   0  10       64.47       66.32      2.49 o 
   0   0  10       21.03       24.59      1.40 o 
   1   0  10       53.15       53.39      2.18 o 
  -7   1  10       25.95       28.85      1.15 o 
  -6   1  10        2.20        3.28      0.55 o 
  -5   1  10       12.63       10.58      1.09 o 
  -4   1  10       12.94       13.95      0.82 o 
  -3   1  10        0.19        0.23      0.44 o 
  -2   1  10       18.96       22.26      1.40 o 
  -1   1  10        8.77        5.91      0.78 o 
   0   1  10       29.14       27.55      1.56 o 
   1   1  10       11.09       11.39      1.01 o 
  -7   2  10       33.10       37.20      1.87 o 
  -6   2  10       20.35       21.03      0.99 o 
  -5   2  10        8.61        8.81      0.77 o 
  -4   2  10        2.19        0.78      0.44 o 
  -3   2  10        9.91       10.55      0.77 o 
  -2   2  10       11.18       13.33      2.33 o 
  -1   2  10        0.54        0.57      0.49 o 
   0   2  10        0.53       -0.16      0.62 o 
   1   2  10        3.70        5.14      0.93 o 
  -7   3  10        2.86        2.40      0.86 o 
  -6   3  10        3.12        2.78      0.55 o 
  -5   3  10       13.94       12.19      2.88 o 
  -4   3  10        5.95        6.46      0.66 o 
  -3   3  10       13.65       13.83      0.88 o 
  -2   3  10       18.12       22.83      1.87 o 
  -1   3  10       10.19        8.21      0.71 o 
   0   3  10        0.19       -0.31      0.62 o 
  -6   4  10       25.42       23.38      1.15 o 
  -5   4  10        0.49        0.62      0.55 o 
  -4   4  10        2.83        2.18      0.55 o 
  -3   4  10       11.62       13.97      1.09 o 
  -2   4  10        0.64        0.62      0.62 o 
  -1   4  10       44.50       43.80      1.37 o 
   0   4  10        0.03       -0.44      0.44 o 
  -5   5  10        1.98        1.99      0.60 o 
  -4   5  10        0.71        0.67      0.49 o 
  -3   5  10        0.00        0.16      0.49 o 
  -2   5  10        6.47        6.23      0.93 o 
  -1   5  10        0.04        0.92      0.49 o 
                                                 
